# Supplementary material for: Genome-wide insights of shared genetic architecture between menstrual traits and bone mineral density
Source: Endocr Connect. 2025 Oct 23;14(10):e250278. doi: 10.1530/EC-25-0278 (PMC12552850; doi:10.1530/EC-25-0278)
Supplement: Supplementary file 2 [file supplementary_tables.xlsx]

## Sheet: Contents
Table	Title and description
Table S1	Characteristics of datasets included in the genome-wide cross-trait analysis.
Table S2	Results of significant local genetic correlations between AAM and eBMD.
Table S3	Results of significant local genetic correlations between ANM and eBMD.
Table S4	Significant pleiotropic loci between AAM and eBMD identified by CPASSOC. (Pcpassoc <5×10-8 & Psingle-trait < 1×10-5)
Table S5	Significant pleiotropic loci between ANM and eBMD identified by CPASSOC. (Pcpassoc <5×10-8 & Psingle-trait < 1×10-5)
Table S6	Shared pleiotropic loci among AAM, ANM and eBMD identified by CPASSOC.
Table S7	Detailed VEP annotations of shared SNPs of AAM and eBMD identified from CPASSOC.
Table S8	Detailed 3DSNP annotations of shared SNPs of AAM and eBMD identified from CPASSOC.
Table S9	Detailed VEP annotations of shared SNPs of ANM and eBMD identified from CPASSOC.
Table S10	Detailed 3DSNP annotations of shared SNPs of ANM and eBMD identified from CPASSOC.
Table S11	Results of colocalization analysis of significant pleiotropic loci between AAM and eBMD.
Table S12	Results of colocalization analysis of significant pleiotropic loci between ANM and eBMD.
Table S13	List of SNPs in the 99% credible set identified from fine-mapping analysis for each CPASSOC-identified locus shared between AAM and eBMD.
Table S14	List of SNPs in the 99% credible set identified from fine-mapping analysis for each CPASSOC-identified locus shared between ANM and eBMD.
Table S15	Gene-based association results of AAM by MAGMA.
Table S16	Gene-based association results of ANM by MAGMA.
Table S17	Gene-based association results of eBMD by MAGMA.
Table S18	Shared gene-based associations between menstrual traits and eBMD by MAGMA.
Table S19	Results of function enrichment analysis for AAM-eBMD shared genes.
Table S20	Results of function enrichment analysis for ANM-eBMD shared genes.
Table S21	Characteristics of genetic instruments of AAM.
Table S22	Characteristics of genetic instruments of ANM.
Table S23	Results of MR analyses utilizing GWAS summary statistics from non-overlapping samples.
Table S24	Characteristics of genetic instruments of eBMD when outcome is AAM.
Table S25	Characteristics of genetic instruments of eBMD when outcome is ANM.

## Sheet: S1
Table S1. Characteristics of datasets included in the genome-wide cross-trait analysis.
Phenotype	Sample size	Ethnicity	Year	Build	Consortium	Sex	Information on participants ascertainment	Websites for full summary statistics
Exposure
Age at natural menopause (ANM)	201323	European	2021	GRCh37	1000 Genomes imputed studies， BCAC, UKB	Female	Women with ANM from age 40 to 60 years were included. ﻿Exclusions were women with menopause caused by hysterectomy, bilateral ovariectomy, radiation or chemotherapy, and those using HRT before menopause	https://reprogen.org/data_download.html
Age at menarche(AAM)	556124	European	2024	GRCh37	ReproGen; Reproductive cancer consortium studies; UKB	Female	Women were included from 52 studies in which AAM was assessed by a specific menarche question. Please refer to the original publication for detailed information.	https://www.repository.cam.ac.uk/items/8c5f7afb-5fa2-45ea-b52d-4e643bc2a5b7
Outcome
heel estimated bone mineral density (eBMD)	426824	European	2018	GRCh37	UKB	Combined	Participants aged 40-69 with at least one measurement for eBMD were included. A detailed description of the ascertainment procedure is provided by the original study.	http://www.gefos.org/?q=content/data-release-2018
heel estimated bone mineral density (eBMD)	111152	European	2018	GRCh37	UKB	Female	Participants aged 40-69 with at least one measurement for eBMD were included.	https://broad-ukb-sumstats-us-east-1.s3.amazonaws.com/round2/additive-tsvs/3148_irnt.gwas.imputed_v3.female.tsv.bgz

## Sheet: S2
Table S2. Results of significant local genetic correlations between AAM and eBMD.
Chr	Start position	End position	Number of SNPs	Main results (sex combined-eBMD)					Supplementary results (female specific-eBMD)
				Local genetic covariance	Local genetic correlation	Variance	P	P_adjust	Local genetic covariance	Local genetic correlation	Variance	P
1	87654606	89447978	2175	-0.00023387	-0.836936	2.58987e-09	4.31667e-06	0.010114	-0.000240721	-0.953835	3.42582e-09	3.90979e-05
2	28597624	29484922	1580	-0.000287574	-0.754907	2.28044e-09	1.72284e-09	4.03661e-06	-0.000206267	-0.628469	2.51667e-09	3.92826e-05
8	70003607	72013005	3253	-0.000343547	-0.836066	3.91683e-09	4.03495e-08	9.45389e-05	-0.000252459	-0.836673	5.70737e-09	0.000832539
11	77904339	79723318	2659	-0.000460192	-0.953842	2.99035e-09	3.91352e-17	9.16939e-14	-0.000330116	-1.27982	3.46808e-09	2.0753e-08
11	86625137	87429545	1935	0.000754875	0.744176	1.66478e-08	4.89952e-09	1.14796e-05	0.000771359	0.752031	1.74778e-08	5.39117e-09
11	121661507	123289851	2692	-0.000491656	-0.439403	8.57322e-09	1.09664e-07	0.000256942	-0.000362084	-0.252479	1.07335e-08	0.00047419
12	56795415	57534912	772	-0.000159233	-0.786955	1.13622e-09	2.31358e-06	0.00542073	-6.29836e-05	-0.534237	8.54411e-10	0.0311825
13	32984197	34681078	2299	-0.00026126	-0.955917	1.27776e-09	2.69491e-13	6.31416e-10	-0.000346981	-1.01915	2.41493e-09	1.65575e-12
15	65104668	66358474	1346	0.000243415	0.901514	2.88329e-09	5.8101e-06	0.0136131	0.000113733	0.7395	2.0206e-09	0.0114015
22	45444397	45895495	1062	-0.000250582	-0.932429	1.99354e-09	1.99698e-08	4.67893e-05	-0.000219189	-1.02116	2.22146e-09	3.31129e-06
SNP, single nucleotide polymorphism; Chr, chromosome; AAM, age at menarche; eBMD, heel estimated bone mineral density.

## Sheet: S3
Table S3. Results of significant local genetic correlations between ANM and eBMD.
Chr	Start position	End position	Number of SNPs	Main results (sex combined-eBMD)					Supplementary results (female specific-eBMD)
				Local genetic covariance	Local genetic correlation	Variance	P	P_adjust	Local genetic covariance	Local genetic correlation	Variance	P
1	6134990	7245669	1683	0.000411466	0.728461	7.08754e-09	1.0213e-06	0.0023929	0.000446331	0.841683	7.08754e-09	1.0213e-06
2	28597624	29484922	1585	0.000550347	0.791617	6.15703e-09	2.31987e-12	5.43546e-09	0.000437641	0.733756	6.15703e-09	2.31987e-12
2	70756057	71704491	1956	-0.000302685	-0.850181	4.58098e-09	7.74549e-06	0.0181477	-0.000289958	-0.762487	4.58098e-09	7.74549e-06
2	170973461	172086127	1876	-0.000432157	-1.13324	5.28548e-09	2.77666e-09	6.50571e-06	-0.000270143	NA	5.28548e-09	2.77666e-09
3	26393305	27606695	2348	0.000206398	1.01665	2.09175e-09	6.39659e-06	0.0149872	0.000120979	1.0885	2.09175e-09	6.39659e-06
5	81714078	82658571	1479	-0.000189609	-0.800025	1.8483e-09	1.03204e-05	0.0241807	-0.000224351	-0.786599	1.8483e-09	1.03204e-05
9	135401721	136417159	1943	0.000412681	0.827789	5.88862e-09	7.53845e-08	0.000176626	0.000338729	1.10459	5.88862e-09	7.53845e-08
11	77904339	79723318	2664	-0.000507171	-0.905034	2.9908e-09	1.79529e-20	4.20637e-17	-0.000373981	-1.24562	2.9908e-09	1.79529e-20
13	78807836	80252742	2031	0.000219627	0.866782	2.60802e-09	1.70323e-05	0.0399068	1.58361e-05	NA	2.60802e-09	1.70323e-05
14	102341650	104759919	3334	-0.000688874	-0.764936	1.20747e-08	3.63267e-10	8.51133e-07	-0.000396488	-0.551406	1.20747e-08	3.63267e-10
16	11612436	12151685	1030	-0.000700421	-0.566242	1.43974e-08	5.30315e-09	1.24253e-05	-0.000409555	-0.45408	1.43974e-08	5.30315e-09
22	38473398	39302783	1081	0.00138515	0.972348	1.87644e-08	4.89795e-24	1.14759e-20	0.000818745	0.931341	1.87644e-08	4.89795e-24
SNP, single nucleotide polymorphism; Chr, chromosome; ANM, age at natural menopause; eBMD, heel estimated bone mineral density.
*NAs in results of Local genetic correlation indicate failure to converge.

## Sheet: S4
Table S4. Significant pleiotropic loci between AAM and eBMD identified by CPASSOC. (Pcpassoc <5×10-8 & Psingle-trait < 1×10-5)
SNP	Chr: Position	A1	A2	AAM		eBMD		P_CPASSOC (main results)	P_CPASSOC (supplementary results)	category*	Genes within clumping range
				BETA	P	BETA	P
rs10049090	3: 156797702	A	G	-0.0364	1.041e-36	-0.0284598	1.6e-53	2.906e-84	5.93815e-46	1	[CCNL1,LINC00880,LINC00881,VEPH1]
rs10063744	5: 95649772	C	G	-0.0218	2.227e-12	0.0134132	4.5e-12	5.432e-22	4.64967e-14	1	[MIR583,PCSK1]
rs1048932	11: 115044850	A	C	0.0184	1.158e-10	0.0350591	1.3e-83	1.822e-84	1.27676e-19	1	[CADM1]
rs10495901	2: 43617726	T	G	0.0219	9.737e-12	0.0100648	8.6e-07	1.994e-16	5.06507e-13	2	[LINC01126,PLEKHH2,THADA,ZFP36L2]
rs10750766	11: 65473798	A	C	-0.0176	1.714e-08	0.0254263	1.8e-37	2.757e-37	8.94352e-11	1	[AP5B1,BANF1,C11orf68,CATSPER1,CCDC85B,CFL1,CST6,CTSW,DRAP1,EFEMP2,EHBP1L1,EIF1AD,FAM89B,FIBP,FOSL1,FRMD8,GAL3ST3,KAT5,KCNK7,LTBP3,MALAT1,MAP3K11,MIR548AR,MIR548BA,MIR612,MIR4489,MIR4690,MUS81,NEAT1,OVOL1,OVOL1-AS1,PACS1,PCNXL3,RELA,RNASEH2C,SART1,SCYL1,SF3B2,SIPA1,SNX32,SSSCA1,SSSCA1-AS1,TSGA10IP]
rs10777536	12: 94120732	A	G	-0.0133	2.925e-06	0.016493	1.3e-17	2.293e-18	9.90138e-08	3	[CRADD,LOC101928731]
rs10875906	12: 49385679	T	C	-0.033	1.419e-24	0.0269278	3.8e-40	7.657e-59	4.43344e-30	1	[ARF3,C1QL4,CACNB3,CCDC65,DDN,DDX23,DHH,DNAJC22,FKBP11,KMT2D,LMBR1L,LOC100335030,LOC101927267,PRKAG1,PRPH,RHEBL1,RND1,SPATS2,TROAP,TUBA1A,TUBA1B,TUBA1C,WNT1,WNT10B]
rs10887024	10: 123688152	A	T	0.0206	7.879e-12	-0.0158354	1.6e-16	5.674e-25	1.08438e-13	1	[ATE1,ATE1-AS1,NSMCE4A,TACC2]
rs10938397	4: 45182527	A	G	0.0372	2.146e-39	-0.0082794	5.5e-06	2.314e-39	3.63902e-41	2	[]
rs11031006	11: 30226528	A	G	0.039	7.502e-22	-0.0182583	1.4e-11	2.553e-31	8.2418e-26	1	[ARL14EP,FSHB,MPPED2]
rs11062204	12: 2475403	T	C	0.0148	3.321e-07	-0.0100013	1.1e-07	1.555e-12	4.27732e-08	3	[CACNA1C,CACNA1C-AS4,CACNA1C-IT3]
rs111486250	17: 42696903	T	C	-0.0277	2.267e-07	0.0198926	2.8e-09	5.266e-14	2.00874e-08	3	[ADAM11,C1QL1,C17orf104,CCDC43,CCDC103,DBF4B,EFTUD2,FAM171A2,FZD2,GFAP,GJC1,GPATCH8,GRN,HIGD1B,ITGA2B,KIF18B,LINC01180,LOC101926996,MIR6783,RUNDC3A,SLC25A39]
rs11155794	6: 151842809	A	G	0.0338	5.559e-06	0.0264599	2.5e-08	1.25e-11	4.46207e-06	3	[CCDC170]
rs112011949	11: 63594656	T	C	0.0338	9.441e-06	-0.0181875	9.4e-06	2.477e-09	1.93428e-06	3	[C11orf84,COX8A,MACROD1,MARK2,NAA40,OTUB1,RCOR2]
rs11202704	10: 90054899	T	C	0.0205	4.147e-11	-0.00971024	1.4e-06	1.356e-15	2.07479e-11	2	[RNLS]
rs11210476	1: 74995450	A	G	-0.0499	9.891e-70	0.00937614	6.1e-07	2.931e-70	6.77119e-75	2	[ERICH3,FPGT-TNNI3K,TNNI3K]
rs112223280	11: 48145077	C	G	-0.0252	2.864e-08	-0.0180876	3.9e-10	9.929e-16	6.58142e-09	1	[AGBL2,FNBP4,MTCH2,NUP160,OR4A47,OR4B1,OR4C3,OR4C45,OR4S1,OR4X1,OR4X2,PTPRJ]
rs11228702	11: 56420211	A	G	0.0176	1.613e-06	0.0146324	1.6e-10	6.478e-14	8.06387e-07	3	[LOC101927120,MIR6128,OR5AK2,OR5AK4P,OR5AP2,OR5AR1,OR5J2,OR5M1,OR5M3,OR5M8,OR5M9,OR5M10,OR5M11,OR5R1,OR5T1,OR5T2,OR5T3,OR8H1,OR8J1,OR8K1,OR8K3,OR8K5,OR8U1,OR8U8,OR9G1,OR9G4,OR9G9]
rs112361436	5: 42136628	T	C	0.0294	6.977e-08	0.020864	2.9e-09	1.381e-14	2.7415e-08	3	[C5orf51,FBXO4,GHR,LOC101926960,OXCT1,OXCT1-AS1]
rs112512657	3: 50119146	C	G	0.0269	2.911e-07	-0.0413282	7.9e-38	1.19e-37	1.91052e-09	3	[AMIGO3,APEH,BSN,CACNA2D2,CAMKV,CDHR4,CYB561D2,FAM212A,GMPPB,GNAI2,GNAT1,HYAL1,HYAL2,HYAL3,IFRD2,IP6K1,LSMEM2,MIR5193,MIR5787,MIR6872,MON1A,MST1,MST1R,NAT6,NPRL2,RASSF1,RASSF1-AS1,RBM5,RBM5-AS1,RBM6,RNF123,SEMA3B,SEMA3B-AS1,SEMA3F,SLC38A3,TMEM115,TRAIP,TUSC2,UBA7,ZMYND10]
rs112867663	5: 42687408	T	C	-0.0427	4.309e-06	-0.0282517	2.9e-07	6.167e-11	7.81467e-06	3	[GHR]
rs113184243	1: 27064382	T	G	-0.0351	4.122e-11	-0.0274958	1.7e-16	4.493e-24	9.81953e-13	1	[ARID1A,FAM46B,GPATCH3,GPN2,KDF1,NR0B2,NUDC,PIGV,SFN,TRNP1,ZDHHC18]
rs113542380	2: 43464818	A	G	0.0317	6.716e-09	0.0293239	1.4e-18	9.81e-23	1.46312e-10	1	[LINC01126,LOC728819,PLEKHH2,THADA,ZFP36L2]
rs115024193	4: 79714654	A	T	0.0397	7.429e-06	0.0202641	4.7e-06	1.074e-09	9.3832e-06	4	[BMP2K]
rs115260227	4: 104774698	A	G	-0.1915	9.445e-35	0.046505	1.9e-08	2.651e-39	3.35028e-36	2	[TACR3]
rs11556924	7: 129663496	T	C	0.0226	5.437e-14	0.00929294	1.3e-07	1.79e-19	4.41451e-14	2	[KLHDC10,ZC3HC1]
rs11649236	16: 48632478	T	C	0.02	7.84e-11	0.00953929	2.9e-06	5.297e-15	3.21452e-11	2	[LOC100507577,LONP2,MIR548AE2,N4BP1,SIAH1]
rs11654292	17: 46197442	T	C	-0.032	6.389e-13	0.025208	1.1e-17	3.387e-27	4.15561e-15	1	[CBX1,CDK5RAP3,COPZ2,LOC100506325,LOC101927166,LRRC46,MIR152,MIR1203,NFE2L1,PNPO,PRR15L,SCRN2,SKAP1,SNX11,SP2,SP6]
rs11695021	2: 199798653	T	C	-0.0492	3.494e-62	0.0133337	5.7e-13	2.083e-69	1.91823e-66	1	[SATB2]
rs117167820	6: 126686130	T	C	0.0291	9.146e-06	-0.0390796	6.6e-23	1.91e-22	2.6829e-07	3	[CENPW,HINT3,MIR5695,TRMT11]
rs117908996	17: 1990678	T	C	-0.042	1.273e-06	0.0484756	1.7e-20	9.859e-21	1.7893e-07	3	[DPH1,HIC1,LOC284009,LOC101927839,METTL16,MIR132,MIR212,MNT,OVCA2,RTN4RL1,SGSM2,SMG6,SNORD91A,SNORD91B,SRR,TSR1]
rs117960076	12: 49982617	C	G	-0.0709	1.022e-09	0.034451	1.8e-08	5.966e-16	1.19778e-10	2	[DNAJC22,FAM186B,KCNH3,LOC100335030,MCRS1,SPATS2]
rs11814088	10: 134298002	A	C	-0.0141	7.78e-07	0.0116555	4.8e-11	1.079e-14	6.31554e-08	3	[]
rs11856999	15: 68090700	T	C	-0.0194	2.11e-06	-0.0114963	3.9e-06	2.333e-10	4.74421e-07	3	[LOC101929076,MAP2K5,SKOR1]
rs11868391	17: 2001299	A	G	-0.0404	4.106e-13	0.0245536	3.4e-11	5.062e-22	6.89571e-14	1	[DPH1,HIC1,LOC101927839,MIR132,MIR212,OVCA2,SMG6,SRR]
rs11992435	8: 81526083	A	G	-0.0368	6.843e-10	0.0271945	4.4e-13	5.783e-20	2.79399e-11	1	[ZNF704]
rs12167141	22: 31273284	A	T	-0.0272	1.683e-17	0.00995569	8.9e-06	1.242e-20	5.51886e-19	2	[MORC2,MORC2-AS1,OSBP2,SMTN,TUG1]
rs12456319	18: 46943301	A	G	-0.0268	7.601e-07	0.0188409	4.4e-08	1.889e-12	5.22976e-07	3	[C18orf32,DYM,MIR1539,MIR4744,RPL17-C18orf32]
rs12534970	7: 15031507	A	G	0.0157	4.18e-08	-0.0119276	2.7e-10	1.156e-15	2.1854e-08	1	[]
rs1256048	14: 64728280	A	C	-0.0136	1.355e-06	-0.0113924	2.7e-10	7.652e-14	8.00224e-07	3	[AKAP5,ESR2,HSPA2,LOC102723809,MIR548AZ,MTHFD1,PPP1R36,SYNE2,TEX21P,ZBTB1,ZBTB25]
rs12675423	8: 77796946	T	C	0.0233	5.423e-13	-0.0107159	3.1e-07	4.152e-18	7.00034e-14	2	[ZFHX4]
rs12724444	1: 72904288	A	G	-0.0382	1.759e-13	0.0150707	6.1e-07	2.84e-18	5.90033e-14	2	[NEGR1]
rs13017811	2: 200464560	A	G	-0.0192	2.742e-07	-0.0332515	5.6e-44	6.265e-44	3.66981e-11	3	[LOC101927641,SATB2,SATB2-AS1]
rs13044413	20: 33020957	A	G	0.0138	1.162e-06	-0.0190211	6.4e-26	1.642e-25	6.4401e-09	3	[ACSS2,AHCY,ASIP,DYNLRB1,EIF2S2,GGT7,HMGB3P1,ITCH,LOC101926888,MAP1LC3A,MIR644A,MIR4755,NCOA6,PIGU,RALY,TP53INP2]
rs13105471	4: 17959776	T	C	-0.0191	1.023e-06	0.0163596	8.7e-11	2.349e-14	1.06081e-07	3	[DCAF16,FAM184B,LCORL,NCAPG]
rs13130034	4: 755496	T	C	-0.0294	7.047e-06	-0.0181894	1e-06	2.887e-10	3.10169e-06	3	[CPLX1,GAK,LOC100129917,PCGF3]
rs13284218	9: 83247612	T	G	0.0166	4.271e-09	-0.0106683	1e-08	1.682e-15	9.19268e-10	2	[]
rs1351623	4: 104587977	T	C	0.0551	1.474e-47	-0.0160458	1.6e-11	1.003e-54	1.55325e-51	1	[TACR3]
rs1366883	7: 90913499	T	G	-0.0173	1.912e-09	-0.00879443	3.3e-06	1.413e-13	2.79394e-09	2	[FZD1]
rs1369546	12: 92548180	A	C	-0.0159	2.749e-08	0.0109138	2.8e-09	4.629e-15	1.29697e-09	1	[BTG1,C12orf79]
rs141196475	18: 44464361	T	C	0.0334	7.663e-07	0.0231364	4e-09	2.916e-13	6.74499e-07	3	[HDHD2,IER3IP1,KATNAL2,PIAS2,SKOR2,TCEB3B,TCEB3C,TCEB3CL,TCEB3CL2]
rs1422030	5: 168730829	A	G	-0.0316	3.082e-20	0.0103212	4.7e-06	2.082e-23	4.64519e-22	2	[MIR585,SLIT3]
rs144089176	11: 27730872	A	T	0.0604	4.63e-10	-0.036534	2.1e-10	5.421e-18	1.15066e-10	1	[BDNF,BDNF-AS,CCDC34,LGR4,LIN7C,LINC00678,MIR8087]
rs144208208	11: 63513445	A	G	-0.037	3.176e-06	0.0224595	2.3e-08	6.026e-12	5.54687e-07	3	[RTN3]
rs1458928	15: 51644999	T	G	0.0192	2.305e-07	0.0108281	4.4e-06	2.466e-11	4.01119e-07	3	[CYP19A1,GLDN,MIR4713]
rs146077850	11: 48812338	A	T	0.0237	1.614e-06	0.0184846	4.6e-10	1.407e-13	3.54678e-07	3	[FOLH1,TRIM49B,TRIM64C]
rs1465303	2: 191585440	A	C	0.0162	1.806e-07	0.0144467	7.1e-14	1.538e-17	1.49631e-08	3	[GLS,MFSD6,NAB1,STAT1,STAT4,TMEM194B]
rs1469536	3: 156427827	T	C	0.0132	3.492e-06	0.0189146	4.1e-24	1.132e-23	2.96632e-08	3	[LEKR1,LINC00886,PA2G4P4,TIPARP,TIPARP-AS1]
rs148965598	16: 19975731	A	G	-0.0468	6.466e-29	0.0154098	1.9e-09	1.718e-35	1.02997e-32	1	[C16orf62,CCP110,GDE1,GPR139,GPRC5B,IQCK,KNOP1,TMC5]
rs149446791	2: 199799216	T	C	-0.0312	3.018e-06	0.0202009	1.7e-06	1.723e-10	5.92381e-07	3	[]
rs1500922	3: 157052607	C	G	-0.0203	9.516e-10	-0.0127815	8.8e-10	4.052e-17	1.64957e-11	1	[CCNL1,LINC00880,PTX3,VEPH1]
rs150825	16: 15539722	A	G	-0.0169	4.07e-09	-0.00869109	1.1e-06	1.065e-13	1.22908e-09	2	[C16orf45,KIAA0430,MIR484,MIR6506,MYH11,NDE1]
rs1565062	4: 95183000	A	G	0.0261	2.902e-20	0.0183304	4.3e-25	7.451e-42	1.04327e-24	1	[HPGDS,PDLIM5,SMARCAD1]
rs1660979	10: 3528928	T	G	-0.0126	9.211e-06	-0.00922736	4.2e-06	1.241e-09	2.62692e-06	3	[]
rs16922198	9: 4854433	T	C	0.0163	1.57e-07	0.00925126	4.2e-06	1.584e-11	1.27587e-07	3	[MIR101-2,RCL1]
rs17123362	12: 49255964	A	G	-0.0391	2.709e-10	0.0280638	3.8e-12	1.081e-19	2.50299e-12	1	[ADCY6,ARF3,CACNB3,CCDC65,DDX23,FKBP11,LINC00935,LOC100506125,MIR4701,RND1,WNT1,WNT10B]
rs173492	3: 52739636	T	G	0.0336	1.082e-06	-0.0269063	1.1e-10	2.991e-14	8.43753e-08	3	[GLT8D1,GNL3,ITIH1,ITIH3,ITIH4,MIR8064,MUSTN1,NEK4,PBRM1,RFT1,SFMBT1,SNORD19,SNORD19B,SNORD69,SPCS1,TMEM110,TMEM110-MUSTN1]
rs17429745	4: 106038169	T	G	-0.0137	4.492e-06	0.0170806	1e-16	1.591e-17	2.61122e-07	3	[PPA2,TET2]
rs17834322	14: 60457049	T	C	0.0229	4.529e-06	0.0175245	7.8e-08	2.341e-11	1.06264e-06	3	[DHRS7,LRRC9,PCNXL4]
rs1783828	11: 57411521	T	C	0.0141	7.676e-07	-0.00834139	4.6e-06	9.107e-11	3.42264e-07	3	[BTBD18,C11orf31,CLP1,CTNND1,MED19,MIR130A,OR6Q1,OR9Q1,SERPING1,TMX2,TMX2-CTNND1,UBE2L6,YPEL4,ZDHHC5]
rs190144	17: 42164584	A	G	-0.0161	7.367e-07	0.0360678	4.4e-69	1.35e-69	1.43143e-19	3	[ASB16,ASB16-AS1,ATXN7L3,C17orf53,C17orf105,CD300LG,DUSP3,FAM171A2,FAM215A,G6PC3,GPATCH8,GRN,HDAC5,ITGA2B,LOC101926996,LSM12,MIR6782,MPP2,MPP3,NAGS,PPY,PYY,RUNDC3A,SLC4A1,SLC25A39,SOST,TMEM101,TMUB2,UBTF]
rs1902813	16: 20057661	C	G	-0.0178	1.668e-07	0.0112462	2.7e-07	1.54e-12	7.16826e-08	3	[GPR139]
rs192251961	1: 8858804	A	G	0.0385	6.694e-07	-0.0225352	7.2e-07	1.61e-11	1.29188e-06	3	[ENO1,ENO1-AS1,MIR6728,RERE]
rs2024316	17: 54526301	T	C	-0.0157	2.162e-07	0.012531	3.5e-11	1.743e-15	1.21475e-07	3	[ANKFN1]
rs2104388	13: 74675573	T	C	-0.0234	1.808e-13	-0.0171651	2.3e-18	2.174e-28	8.25782e-16	1	[KLF12]
rs2195688	8: 79171435	A	G	-0.0182	1.487e-06	0.0110871	3.7e-06	1.53e-10	7.7712e-07	3	[]
rs2254303	6: 43276390	A	G	0.015	6.493e-07	-0.010802	7e-10	6.328e-14	2.89292e-07	3	[ABCC10,CRIP3,CUL7,CUL9,DLK2,DNPH1,GTPBP2,KLC4,LRRC73,MAD2L1BP,MIR6780B,MRPL2,MRPS18A,POLH,POLR1C,PTK7,RSPH9,SLC22A7,SRF,TJAP1,TTBK1,XPO5,YIPF3,ZNF318]
rs2276823	3: 52869263	A	C	-0.0179	4.797e-10	-0.0138456	8.3e-12	3.939e-19	6.51961e-10	1	[BAP1,DNAH1,GLT8D1,GNL3,ITIH1,ITIH3,ITIH4,MIR8064,MUSTN1,NEK4,NISCH,NT5DC2,PBRM1,PHF7,RFT1,SEMA3G,SFMBT1,SMIM4,SNORD19,SNORD19B,SNORD69,SPCS1,STAB1,TMEM110,TMEM110-MUSTN1,TNNC1]
rs2279335	10: 81164521	T	C	-0.0146	6.357e-06	-0.010031	1.5e-07	5.769e-11	8.94585e-06	3	[ZCCHC24]
rs2450128	11: 77940075	A	G	0.0413	2.129e-26	-0.0121968	7.6e-07	7.628e-30	2.20419e-28	2	[ALG8,GAB2,KCTD14,KCTD21,KCTD21-AS1,NARS2,NDUFC2,NDUFC2-KCTD14,RNU6-83P,THRSP,USP35]
rs2456973	12: 56416928	A	C	-0.0175	3.497e-09	-0.00970848	6.8e-07	5.823e-14	3.19718e-10	2	[CDK2,ERBB3,ESYT1,IKZF4,MYL6,MYL6B,PA2G4,RAB5B,RPL41,RPS26,SMARCC2,SUOX,ZC3H10]
rs2510762	4: 95397977	A	G	0.0231	1.937e-16	-0.0107525	2.2e-09	1.043e-23	2.73601e-17	1	[HPGDS,PDLIM5,SMARCAD1]
rs2516708	6: 30228721	A	G	-0.0204	3.247e-11	0.0130953	1.5e-11	2.998e-20	1.81198e-12	1	[ABCF1,ATAT1,C6orf136,GNL1,HCG4,HCG4B,HCG8,HCG9,HCG17,HCG18,HLA-A,HLA-E,HLA-G,HLA-H,HLA-J,HLA-L,LOC554223,MIR877,MIR6891,MRPS18B,PPP1R10,PPP1R11,PRR3,RNF39,RPP21,TRIM10,TRIM15,TRIM26,TRIM31,TRIM39,TRIM39-RPP21,TRIM40,ZNRD1,ZNRD1-AS1]
rs2679894	2: 105870779	A	G	0.047	3.846e-55	-0.009335	3.5e-07	2.451e-55	5.12027e-58	2	[GPR45]
rs2736155	6: 31605199	C	G	0.0212	1.254e-13	0.00797198	8.9e-06	3.97e-17	4.57195e-15	2	[ABHD16A,AIF1,APOM,ATP6V1G2,ATP6V1G2-DDX39B,BAG6,C2,C4A,C4B,C4B_2,C6orf25,C6orf47,C6orf48,CFB,CLIC1,CSNK2B,CYP21A1P,CYP21A2,DDAH2,DDX39B,DXO,EHMT2,GPANK1,HSPA1A,HSPA1B,HSPA1L,LOC102060414,LSM2,LST1,LTA,LTB,LY6G5B,LY6G5C,LY6G6C,LY6G6D,LY6G6E,LY6G6F,MCCD1,MICB,MIR1236,MIR4646,MIR6832,MSH5,MSH5-SAPCD1,NCR3,NELFE,NEU1,NFKBIL1,PRRC2A,SAPCD1,SKIV2L,SLC44A4,SNORA38,SNORD48,SNORD52,SNORD84,SNORD117,STK19…
rs28361024	6: 31208733	A	G	0.0346	8.905e-11	-0.021535	4.4e-34	1.131e-35	6.48233e-12	1	[ABHD16A,AIF1,APOM,ATP6V1G2,ATP6V1G2-DDX39B,BAG6,C6orf15,C6orf47,CCHCR1,CDSN,CSNK2B,DDX39B,GPANK1,HCG22,HCG26,HCG27,HCP5,HLA-B,HLA-C,LST1,LTA,LTB,LY6G5B,LY6G5C,LY6G6E,LY6G6F,MCCD1,MICA,MICB,MIR4646,MIR6832,MIR6891,MUC22,NCR3,NFKBIL1,POU5F1,PRRC2A,PSORS1C1,PSORS1C2,PSORS1C3,SNORA38,SNORD84,SNORD117,TCF19,TNF]
rs28671582	15: 65712291	T	G	-0.02	3.539e-08	-0.0236701	1.7e-24	1.271e-25	2.89753e-09	1	[DENND4A,DPP8,IGDCC4,MIR4511,PTPLAD1,SLC24A1,VWA9]
rs28735279	12: 49249546	A	G	0.0219	2.184e-11	-0.0157822	2.3e-14	9.469e-23	6.30379e-13	1	[ADCY6,ARF3,CACNB3,CCDC65,CCNT1,DDX23,FKBP11,KANSL2,LALBA,LINC00935,LOC100506125,MIR1291,MIR4701,RND1,SNORA2A,SNORA2B,SNORA34,WNT1,WNT10B]
rs2917683	16: 69765466	C	G	-0.0268	4.771e-11	0.0118486	4.3e-06	4.901e-15	1.55088e-11	2	[MIR140,MIR1538,NFAT5,NOB1,NQO1,WWP2]
rs2961856	5: 165935976	A	G	0.0212	1.875e-13	-0.00970654	2e-07	9.358e-19	5.6371e-14	2	[]
rs296894	9: 86598444	T	G	0.0215	2.056e-09	-0.0124496	3e-08	1.982e-15	2.55652e-10	2	[C9orf64,GKAP1,HNRNPK,IDNK,KIF27,LOC101927575,MIR7-1,RMI1,UBQLN1]
rs3000050	14: 84903339	T	C	-0.0145	1.755e-06	-0.0101989	1.4e-08	2.04e-12	1.29521e-06	3	[]
rs3101339	1: 72748669	A	C	0.0372	2.521e-38	-0.009794	8.1e-09	6.608e-43	2.47254e-40	2	[NEGR1]
rs315443	17: 29978308	T	C	-0.0146	2.348e-07	-0.0119964	8.8e-10	2.228e-14	1.58568e-08	3	[]
rs34075240	17: 17464077	A	G	0.0167	1.248e-06	-0.00940604	1.6e-06	6.221e-11	1.89456e-06	3	[MED9,PEMT,RAI1,RASD1,SMCR5,SREBF1]
rs34454389	1: 41663236	C	G	0.0197	2.004e-11	0.0118576	1.1e-10	9.664e-20	3.14315e-13	1	[CTPS1,SCMH1,SLFNL1,SLFNL1-AS1]
rs34811474	4: 25408838	A	G	0.0219	1.571e-09	-0.0131623	2.9e-10	2.802e-17	6.29794e-11	1	[ANAPC4]
rs34935520	14: 61091401	A	G	-0.0469	2.379e-60	-0.0157909	1.3e-17	3.052e-74	2.92842e-64	1	[C14orf39,MNAT1,PPM1A,SIX1,SIX4,SIX6,SLC38A6,TRMT5]
rs35005436	7: 74134911	T	C	0.0476	4.682e-24	0.0153986	6.2e-10	1.289e-31	3.24875e-27	1	[GTF2I,GTF2IRD2,LOC101926943,NCF1,PMS2P5,STAG3L2,WBSCR16]
rs35324223	11: 46402852	A	G	0.0262	3.622e-12	-0.0247671	2.9e-26	1.649e-32	3.77751e-15	1	[AMBRA1,C11orf94,CHRM4,CREB3L1,DGKZ,GYLTL1B,MAPK8IP1,MDK,MIR3160-1,MIR3160-2,MIR4688,PEX16,PHF21A]
rs35333155	3: 53107780	T	C	-0.0143	4.156e-07	0.0113878	1.1e-10	9.152e-15	7.85888e-07	3	[GLT8D1,GNL3,ITIH1,ITIH3,ITIH4,MIR8064,MUSTN1,NEK4,PBRM1,RFT1,SFMBT1,SNORD19,SNORD19B,SNORD69,SPCS1,TMEM110,TMEM110-MUSTN1]
rs35540641	11: 16237132	T	C	0.0193	1.433e-09	0.022574	1.1e-27	9.349e-30	6.65027e-13	1	[MIR6073,SOX6]
rs35763415	17: 79622370	T	C	0.0144	7.606e-07	-0.00871601	3.8e-06	7.639e-11	1.26624e-07	3	[ARL16,CCDC137,HGS,MIR6786,MRPL12,NPLOC4,OXLD1,PDE6G,SLC25A10,TSPAN10]
rs3731529	3: 48213498	A	T	-0.0217	5.373e-10	0.0159754	1e-14	2.338e-21	1.76435e-11	1	[ATRIP,CAMP,CCDC51,CDC25A,CELSR3,COL7A1,DHX30,FBXW12,MAP4,MIR711,MIR1226,MIR4443,MIR4793,MIR6823,MIR6824,NME6,PFKFB4,PLXNB1,SHISA5,SLC26A6,SMARCC1,SPINK8,TMA7,TMEM89,TREX1,UCN2,UQCRC1,ZNF589]
rs3760456	17: 27948844	T	C	-0.0135	2.356e-06	-0.0227806	1.5e-36	2.4e-36	1.71177e-10	3	[ABHD15,ANKRD13B,CORO6,EFCAB5,GIT1,MIR423,MIR3184,NSRP1,SSH2,TP53I13]
rs3800406	6: 35133074	A	G	-0.023	6.214e-07	-0.0147319	2.2e-06	3.838e-11	5.14938e-08	3	[SCUBE3,ZNF76]
rs3829849	9: 129390800	T	C	-0.0157	1.373e-07	0.0137668	2e-14	4.389e-18	1.59684e-08	3	[LMX1B,MVB12B]
rs4074838	7: 100032665	A	G	-0.0211	6.067e-09	-0.0146057	2.5e-10	1.155e-16	1.43958e-09	1	[AGFG2,C7orf61,FBXO24,GATS,LRCH4,MEPCE,MIR6840,NYAP1,PILRA,PILRB,PMS2P1,PPP1R35,PVRIG2P,SAP25,SPDYE3,STAG3L5P,STAG3L5P-PVRIG2P-PILRB,TSC22D4,ZASP,ZCWPW1]
rs4121970	11: 121900440	A	G	-0.0128	8.963e-06	-0.0099376	6.9e-08	4.767e-11	2.03729e-06	3	[MIR100HG]
rs4257207	16: 89947861	A	T	0.027	4.32e-08	0.0168551	1.5e-08	3.065e-14	2.57119e-09	2	[AFG3L1P,ANKRD11,C16orf3,CDK10,CENPBD1,CHMP1A,CPNE7,DBNDD1,DEF8,DPEP1,FANCA,GAS8,MC1R,PRDM7,RPL13,SNORD68,SPATA2L,SPATA33,SPG7,SPIRE2,TCF25,TUBB3,URAHP,VPS9D1,VPS9D1-AS1,ZNF276]
rs4294980	2: 218604356	A	G	-0.0198	2.402e-08	0.0170117	7.7e-16	4.445e-20	7.2135e-09	1	[DIRC3]
rs4468713	18: 53104019	T	C	0.0169	1.361e-08	0.00908828	1.4e-06	4.613e-13	7.20113e-09	2	[TCF4]
rs4545520	11: 15999644	T	C	-0.0173	1.212e-09	-0.00850436	2.1e-06	5.774e-14	2.77816e-10	2	[SOX6]
rs4675338	2: 204266894	A	G	-0.0229	6.866e-06	-0.0133181	8e-06	1.532e-09	1.29173e-06	3	[ABI2,CD28,CYP20A1,NBEAL1,RAPH1]
rs4735749	8: 77898932	A	C	-0.0134	4.421e-06	0.00953317	7.8e-07	1.398e-10	1.02505e-06	3	[PEX2]
rs4801591	19: 58970099	A	G	-0.0214	1.128e-11	0.0103439	1.5e-07	4.028e-17	7.10761e-13	2	[CENPBD1P1,CHMP2A,LOC646862,LOC100131691,MIR4754,MIR6807,MZF1,RPS5,SLC27A5,TRIM28,UBE2M,ZBTB45,ZNF132,ZNF324,ZNF324B,ZNF446,ZNF584]
rs4870023	6: 151829487	A	T	0.0324	3.111e-10	0.026914	8.8e-17	3.417e-23	3.62156e-13	1	[C6orf211,CCDC170]
rs4910440	11: 9114999	T	C	0.0134	5.197e-06	-0.00913519	9.9e-07	2.031e-10	1.17743e-06	3	[DENND5A,KRT8P41,TMEM41B]
rs4936325	11: 115125119	A	G	-0.0194	1.768e-06	-0.0179818	3.3e-13	9.19e-16	1.49731e-07	3	[CADM1]
rs4942923	13: 33381025	A	T	0.0166	3.669e-09	-0.0110837	3.7e-11	1.389e-17	1.68769e-11	1	[LINC00423,MINOS1P1,N4BP2L1,N4BP2L2,N4BP2L2-IT2,PDS5B]
rs538628	17: 44787313	C	G	0.0253	8.259e-13	-0.0217308	5.3e-23	4.732e-31	9.76718e-16	1	[NSF,WNT3]
rs545608	1: 177899121	C	G	-0.064	3.365e-74	0.0116888	2.7e-08	7.85e-75	9.20898e-80	2	[LOC730102,LOC101928778,SEC16B]
rs55680968	17: 7774047	A	G	-0.0351	1.008e-10	0.04195	1.9e-35	1.881e-36	3.81572e-14	1	[ALOX12B,ALOX15B,CHD3,CNTROB,CYB5D1,DNAH2,GUCY2D,KCNAB3,KDM6B,LOC284023,NAA38,RPL29P2,SCARNA21,TMEM88,TRAPPC1]
rs55894213	15: 67477450	T	C	-0.0262	6.1e-20	-0.0107422	4.7e-09	9.64e-27	1.32628e-21	1	[AAGAB,C15orf61,IQCH,IQCH-AS1,MAP2K5,SMAD3]
rs55938136	17: 43798360	A	G	-0.0294	3.845e-13	0.023349	2.8e-27	1.529e-34	1.78867e-16	1	[CRHR1]
rs56074687	11: 16611475	T	C	-0.018	8.068e-09	-0.0275154	5.6e-43	6.581e-43	1.97275e-11	1	[C11orf58,PLEKHA7,SOX6]
rs56196860	12: 2908330	A	C	0.0581	7.546e-10	0.0320274	1e-08	2.564e-16	1.05046e-09	2	[FKBP4,FOXM1,ITFG2,LOC100507424,NRIP2,RHNO1,TEAD4,TULP3]
rs56249536	6: 54936034	A	G	0.0244	3.08e-06	-0.0155434	5.7e-06	4.84e-10	1.17769e-06	3	[]
rs5757289	22: 39198240	T	G	0.0155	3.49e-07	-0.00971639	6.7e-07	7.447e-12	3.36631e-08	3	[DNAL4,NPTXR]
rs57592469	10: 126850489	A	G	-0.0283	2.709e-23	0.00892522	7.4e-06	8.601e-26	3.44636e-25	2	[CTBP2]
rs58125572	7: 150948325	C	G	-0.0134	3.233e-06	-0.0140997	1.4e-13	1.16e-15	6.02198e-08	3	[ABCF2,CHPF2,MIR671,SMARCD3]
rs58389529	12: 57428728	T	C	-0.0287	1.155e-10	0.0154936	2.9e-08	9.151e-17	1.45396e-10	2	[GPR182,MYO1A,NAB2,RDH16,SDR9C7,STAT6,TAC3,TMEM194A,ZBTB39]
rs58478831	2: 204262626	C	G	-0.0209	2.516e-12	-0.012275	1.2e-11	1.449e-21	6.86785e-13	1	[ABI2,CD28,CYP20A1,RAPH1]
rs58868870	11: 118668296	T	C	-0.0164	6.543e-07	0.0103501	2.7e-06	4.84e-11	1.63421e-08	3	[DDX6,PHLDB1,TREH]
rs59543819	10: 103754188	T	C	-0.0175	1.411e-08	-0.0109023	2.2e-08	1.223e-14	6.8912e-09	2	[C10orf76,CUEDC2,ELOVL3,FBXL15,FBXW4,FGF8,GBF1,HPS6,KCNIP2,KCNIP2-AS1,LDB1,MGEA5,NFKB2,NOLC1,NPM3,PITX3,PPRC1,PSD]
rs597319	11: 86853997	A	G	0.0171	1.757e-08	0.0660001	1.8e-248	1.848e-204	6.86655e-73	1	[LOC100506368,TMEM135]
rs6007594	22: 45728370	A	G	0.0244	6.841e-14	-0.0179748	4.5e-18	1.148e-28	2.18783e-16	1	[FAM118A,RIBC2,SMC1B,UPK3A]
rs6011368	20: 62886504	T	C	0.0131	5.659e-06	-0.00829916	6.9e-06	1.098e-09	6.37138e-07	3	[PCMTD2]
rs6142035	20: 32449582	T	G	0.0233	2.066e-08	-0.017558	3.3e-09	3.831e-15	2.06342e-10	1	[CHMP4B,LOC101929746,PXMP4,ZNF341]
rs6185	8: 25280800	C	G	-0.024	1.217e-13	0.0171435	1.1e-17	4.634e-28	2.18035e-16	1	[CDCA2,DOCK5,GNRH1,KCTD9]
rs61895110	11: 47557160	A	G	-0.0266	1.025e-06	0.0179545	3e-08	1.969e-12	5.54254e-07	3	[AGBL2,C1QTNF4,CELF1,FAM180B,FNBP4,KBTBD4,MTCH2,NDUFS3,NUP160,PSMC3,PTPMT1,RAPSN,SLC39A13,SPI1]
rs61991703	14: 61239187	A	G	0.0282	6.572e-08	0.0199629	1e-09	5.513e-15	9.27882e-09	3	[C14orf39,MNAT1,SIX1,SIX4,SIX6,SLC38A6,TRMT5]
rs62033400	16: 53811788	A	G	0.0502	8.786e-69	-0.0198288	1.3e-26	4.408e-93	2.10948e-78	1	[FTO]
rs62041533	16: 73922733	A	G	0.0212	2.059e-09	-0.00924678	5.2e-06	2.372e-13	5.21723e-10	2	[]
rs62055460	17: 43940825	C	G	0.0279	8.153e-14	-0.0230804	9.8e-27	2.124e-57	3.78185e-17	1	[ARHGAP27,CRHR1,CRHR1-IT1,KANSL1,KANSL1-AS1,LOC644172,LRRC37A4P,MAPT,MAPT-AS1,MAPT-IT1,MGC57346,MIR4315-1,MIR4315-2,PLEKHM1,SPPL2C,STH]
rs62106258	2: 417167	T	C	-0.1252	6.498e-63	0.0206507	8.6e-07	2.763e-63	2.10948e-67	2	[ACP1,FAM150B,SH3YL1]
rs62183700	2: 203740157	C	G	-0.0219	1.096e-12	-0.0124766	1e-11	4.97e-22	5.25571e-13	1	[ABI2,CARF,CYP20A1,FAM117B,ICA1L,NBEAL1,WDR12]
rs62257807	3: 50929873	T	C	-0.0359	5.953e-08	0.0354613	3.6e-23	1.948e-24	3.36929e-10	3	[DOCK3,MIR4787]
rs62260723	3: 49872124	T	C	-0.0394	1.689e-26	0.00985953	4.4e-06	7.544e-29	8.28112e-29	2	[AMIGO3,APEH,BSN,CAMKV,CDHR4,FAM212A,GMPPB,GNAI2,GNAT1,HYAL3,IFRD2,IP6K1,LSMEM2,MIR5193,MIR5787,MIR6872,MON1A,MST1,MST1R,NAT6,RBM5,RBM5-AS1,RBM6,RNF123,SEMA3B,SEMA3B-AS1,SEMA3F,SLC38A3,TRAIP,UBA7]
rs62261062	3: 52060065	T	C	-0.0326	2.132e-06	0.0328211	3.6e-17	2.768e-18	7.45151e-08	3	[ALAS1,BAP1,DNAH1,DUSP7,GLYCTK,LINC00696,MIR135A1,MIRLET7G,NISCH,PHF7,POC1A,PPM1M,SEMA3G,STAB1,TLR9,TNNC1,TWF2,WDR82]
rs62395827	6: 31786730	T	C	0.0315	8.913e-11	0.0131067	4.2e-06	8.767e-15	4.85624e-12	2	[ABHD16A,AGER,AGPAT1,AIF1,APOM,ATF6B,ATP6V1G2,ATP6V1G2-DDX39B,BAG6,C2,C4A,C4B,C4B_2,C6orf25,C6orf47,C6orf48,CFB,CLIC1,CSNK2B,CYP21A1P,CYP21A2,DDAH2,DDX39B,DXO,EGFL8,EHMT2,FKBPL,GPANK1,GPSM3,HSPA1A,HSPA1B,HSPA1L,LOC100507547,LOC102060414,LSM2,LST1,LTA,LTB,LY6G5B,LY6G5C,LY6G6C,LY6G6D,LY6G6E,LY6G6F,MCCD1,MICB,MIR1236,MIR4646,MIR6721,MIR6832,MIR6833,MSH5,MSH5-SAPCD1,NCR3,NELFE,NEU1,NFKBIL1,NOTCH4,PBX…
rs62439186	6: 127252728	T	G	-0.0263	1.454e-06	0.0367576	1.3e-31	2.609e-31	1.01701e-08	3	[CENPW,ECHDC1,RNF146,RSPO3]
rs62444275	6: 151847381	A	G	0.0202	3.07e-12	0.06397	4.4e-265	1.848e-204	3.84525e-55	1	[AKAP12,C6orf211,CCDC170,RMND1,ZBTB2]
rs6485622	11: 45397885	A	G	-0.0162	1.483e-08	0.00763454	7.4e-06	2.399e-12	6.21368e-09	2	[PRDM11,SYT13]
rs6506519	18: 7607126	A	G	-0.0242	5.273e-07	0.0144726	1.3e-06	2.049e-11	1.3048e-07	4	[PTPRM]
rs6566169	18: 53301527	A	C	0.0147	4.418e-07	-0.0117937	2.5e-11	3.298e-15	5.33096e-08	3	[MIR4529,TCF4]
rs66701035	7: 142539428	A	G	0.0194	2.523e-07	-0.0103807	3.1e-06	1.986e-11	6.51854e-08	3	[EPHB6,TRPV5,TRPV6]
rs6678140	1: 8436802	T	C	-0.0307	9.862e-24	0.0282321	1.3e-52	9.708e-67	2.6541e-30	1	[ENO1,MIR6728,RERE,SLC45A1]
rs6902789	6: 105358192	A	G	0.0996	1.85e-253	-0.0121349	5.8e-10	1.848e-204	3.49963e-214	1	[HACE1,LIN28B,LINC00577]
rs707183	5: 153471737	A	G	-0.0159	2.134e-08	0.00906917	5.3e-07	3.056e-13	6.12934e-09	2	[FAM114A2,GALNT10,MFAP3]
rs7077302	10: 123676662	C	G	0.0445	1.111e-18	-0.0308805	1.2e-20	2.316e-36	4.85783e-21	1	[ATE1,ATE1-AS1,NSMCE4A,TACC2]
rs7097461	10: 67255662	A	G	-0.0136	1.904e-06	0.00848117	4.8e-06	2.492e-10	3.48273e-06	4	[]
rs7107378	11: 111401840	A	C	-0.0137	2.91e-06	0.013494	4.1e-12	1.018e-14	5.8919e-07	3	[BTG4,C11orf88,LAYN,MIR34B,MIR34C,PPP2R1B,SIK2]
rs7118463	11: 8922996	T	C	0.0129	3.753e-06	-0.0112699	5.9e-10	4.819e-13	2.83656e-07	3	[AKIP1,ASCL3,C11orf16,NRIP3,SCUBE2,ST5,TMEM9B,TMEM9B-AS1]
rs7132908	12: 50263148	A	G	-0.0354	3.224e-34	0.012417	2e-11	9.12e-43	5.36694e-37	1	[BCDIN3D,BCDIN3D-AS1,FAIM2,NCKAP5L]
rs7204278	16: 30730274	A	G	-0.017	1.086e-07	0.0107204	1.2e-07	4.847e-13	5.63082e-09	3	[BCKDK,BCL7C,C16orf93,CTF1,FBRS,FBXL19,FBXL19-AS1,HSD3B7,ITGAL,KAT8,LOC730183,LOC100862671,LOC101928736,MIR762,MIR4519,ORAI3,PHKG2,PRR14,PRSS8,PRSS53,RNF40,SETD1A,SNORA30,SRCAP,STX1B,STX4,VKORC1,ZNF629,ZNF646,ZNF668,ZNF688,ZNF689,ZNF747,ZNF764,ZNF768,ZNF785]
rs72764837	5: 72283936	C	G	0.0235	1.096e-08	0.0116718	2.6e-06	6.563e-13	1.19513e-09	2	[FCHO2,LOC102477328,LOC102503427,MIR4804,TNPO1,ZNF366]
rs72798756	2: 32564730	A	G	-0.0246	9.476e-09	0.0132159	1.3e-06	2.965e-13	1.98356e-10	2	[BIRC6,DPY30,MEMO1,MIR558,MIR4765,NLRC4,SLC30A6,SPAST,TTC27,YIPF4]
rs73046792	19: 49605705	A	G	0.021	1.508e-07	-0.0132326	1.6e-07	8.86e-13	7.02827e-09	3	[C19orf73,CGB7,KCNA7,LIN7B,NTF4,PPFIA3,SNRNP70]
rs7310389	12: 93976636	A	G	0.0161	1.336e-06	-0.0115845	1.2e-07	8.023e-12	8.72433e-08	3	[SOCS2,SOCS2-AS1]
rs73116809	7: 50730191	C	G	-0.015	1.623e-07	-0.00766549	6.9e-06	2.57e-11	2.94401e-07	3	[DDC,GRB10,LOC100129427]
rs73204208	21: 37791466	T	G	-0.0449	1.958e-25	0.0153894	6.4e-09	1.105e-31	6.42891e-27	1	[CHAF1B,CLDN14,DOPEY2,MORC3]
rs73798339	5: 149373740	C	G	0.0257	2.073e-09	-0.0153421	1.7e-08	1.214e-15	3.00071e-10	2	[CSF1R,HMGXB3,SLC26A2,TIGD6]
rs74385561	11: 47471053	T	C	0.0246	7.845e-08	0.0178349	4.8e-10	3.805e-15	2.7213e-08	3	[CELF1,MADD,MYBPC3,NR1H3,PSMC3,RAPSN,SLC39A13,SPI1]
rs7488343	12: 49689597	C	G	-0.0237	7.619e-14	0.011156	1.5e-07	2.885e-19	2.57547e-15	2	[C1QL4,DNAJC22,FAM186B,FMNL3,KCNH3,LOC100335030,LOC101927267,MCRS1,PRPF40B,PRPH,SPATS2,TROAP]
rs7559219	2: 153550338	T	C	0.0413	4.547e-28	-0.0181906	7.3e-15	6.869e-41	6.59741e-32	1	[ARL6IP6,FMNL2,PRPF40A]
rs75713100	11: 77517973	T	G	0.0255	4.318e-07	-0.0159002	4.6e-07	6.836e-12	9.46345e-08	3	[AAMDC,AQP11,CLNS1A,INTS4,RSF1]
rs7588300	2: 200308530	A	G	0.0257	1.596e-16	-0.0126084	6.4e-11	2.491e-25	2.89157e-19	1	[LOC101927641,SATB2,SATB2-AS1]
rs7631586	3: 49220137	A	G	0.0433	7.768e-42	-0.0148918	4.5e-15	3.221e-54	3.40807e-45	1	[AMT,APEH,ARIH2,ARIH2OS,BSN,BSN-AS2,C3orf62,C3orf84,CCDC36,CCDC71,DAG1,DALRD3,GPX1,IMPDH2,IP6K2,KLHDC8B,LAMB2,LAMB2P1,MIR191,MIR425,MIR4271,MIR6890,NCKIPSD,NDUFAF3,NICN1,P4HTM,PRKAR2A,PRKAR2A-AS1,QARS,QRICH1,RHOA,SLC25A20,TCTA,USP4,USP19,WDR6]
rs7636294	3: 49868804	C	G	-0.0211	1.747e-06	0.0137194	2.4e-07	1.898e-11	1.51965e-06	3	[CAMKV,GNAI2,GNAT1,MIR5787,MON1A,MST1R,RBM5,RBM5-AS1,RBM6,SEMA3B,SEMA3B-AS1,SEMA3F,SLC38A3,TRAIP]
rs76555205	14: 61013938	T	C	0.0624	4.23e-09	0.0386143	2.3e-09	4.787e-16	4.12754e-10	1	[C14orf39,DHRS7,MNAT1,PPM1A,SIX1,SIX4,SIX6,SLC38A6,TRMT5]
rs78928932	6: 136228617	T	C	-0.0428	8.937e-13	-0.0229472	1.4e-11	5.342e-22	1.28905e-15	1	[PDE7B]
rs7930107	11: 55570207	A	G	-0.0204	3.144e-06	-0.0153254	3.7e-08	8.577e-12	1.74625e-06	3	[OR4C6,OR5AS1,OR5D13,OR5D14,OR5D16,OR5D18,OR5F1,OR5I1,OR5L1,OR5L2,OR5W2,OR7E5P,OR8H2,OR8H3,OR8I2,OR8J3,OR10AG1,TRIM51]
rs79541578	17: 46102728	A	G	-0.0196	2.659e-08	0.0106473	3.2e-07	2.465e-13	2.04389e-08	2	[CBX1,CDK5RAP3,COPZ2,LOC100506325,LOC101927166,LRRC46,MIR152,MIR1203,MRPL10,NFE2L1,OSBPL7,PNPO,PRR15L,SCRN2,SKAP1,SNX11,SP2,SP6,TBKBP1,TBX21]
rs7965883	12: 6695787	A	G	0.0191	4.541e-07	-0.0142713	2.5e-09	1.092e-13	2.01004e-08	3	[CHD4,GAPDH,IFFO1,LPAR5,MRPL51,NCAPD2,NOP2,SCARNA10,SCARNA11,TAPBPL,VAMP1]
rs79860867	2: 203057120	A	G	-0.0465	1.442e-25	-0.0221013	5.9e-15	1.68e-38	4.08633e-29	1	[BMPR2,FAM117B,FZD7,LOC100652824,NOP58,SNORD11,SNORD11B,SNORD70,SUMO1]
rs80096562	10: 103395318	T	G	0.046	7.928e-09	0.0325523	8.4e-10	4.211e-16	9.34047e-10	1	[BTRC,C10orf76,DPCD,FBXW4,FGF8,HPS6,KCNIP2,KCNIP2-AS1,LBX1,LBX1-AS1,LDB1,MGEA5,MIR3158-1,MIR3158-2,NPM3,POLL]
rs80313480	1: 72287808	T	G	0.0347	6.992e-08	-0.0171013	1.3e-06	2.377e-12	3.08142e-08	3	[NEGR1,NEGR1-IT1]
rs8059619	16: 29925445	T	C	-0.0273	1.875e-22	-0.00920493	4.8e-07	1.189e-26	2.88086e-26	2	[ALDOA,ASPHD1,BOLA2,BOLA2B,C16orf92,CD2BP2,CDIPT,CDIPT-AS1,CORO1A,DOC2A,FAM57B,GDPD3,HIRIP3,INO80E,KCTD13,LOC388242,LOC606724,LOC613037,LOC613038,MAPK3,MAZ,MVP,PAGR1,PPP4C,PRRT2,SEZ6L2,SLX1A,SLX1A-SULT1A3,SLX1B,SLX1B-SULT1A4,SMG1P2,SMG1P5,SULT1A3,SULT1A4,TAOK2,TBC1D10B,TBX6,TMEM219,YPEL3]
rs8071429	17: 43128906	A	T	0.0209	9.183e-13	-0.019464	3.4e-25	1.453e-32	4.73386e-16	1	[ACBD4,ADAM11,C1QL1,C17orf104,CCDC43,CCDC103,DBF4B,DCAKD,EFTUD2,FMNL1,GFAP,GJC1,HEXIM1,HEXIM2,HIGD1B,KIF18B,LINC01180,MAP3K14,MAP3K14-AS1,MIR6783,MIR6784,NMT1,PLCD3,SPATA32]
rs8853	12: 115108907	T	C	-0.0188	5.633e-11	0.0126594	4.2e-13	2.946e-21	3.24892e-12	1	[TBX3]
rs915667	6: 29798140	A	G	0.02	2.41e-11	-0.00906675	1.1e-06	6.23e-16	9.74537e-13	2	[GABBR1,HCG4,HCG4B,HCG8,HCG9,HLA-A,HLA-F,HLA-F-AS1,HLA-G,HLA-H,HLA-J,IFITM4P,LINC01015,LOC554223,MAS1L,MOG,OR2H1,OR2H2,OR10C1,OR11A1,OR12D2,PPP1R11,RNF39,SNORD32B,TRIM31,UBD,ZFP57,ZNRD1,ZNRD1-AS1]
rs9260114	6: 29909988	T	C	0.0238	2.07e-14	-0.0191326	1.9e-23	1.972e-33	1.90552e-18	1	[GABBR1,HCG4,HCG4B,HCG8,HCG9,HCG17,HCG18,HLA-A,HLA-F,HLA-F-AS1,HLA-G,HLA-H,HLA-J,HLA-L,IFITM4P,LINC01015,LOC554223,MAS1L,MIR6891,MOG,OR2H1,OR2H2,PPP1R11,RNF39,RPP21,SNORD32B,TRIM10,TRIM15,TRIM26,TRIM31,TRIM39,TRIM39-RPP21,TRIM40,UBD,ZFP57,ZNRD1,ZNRD1-AS1]
rs9263950	6: 31181196	C	G	-0.0303	1.093e-09	-0.0185287	1.7e-24	7.673e-28	1.10645e-09	1	[ABHD16A,AIF1,APOM,ATP6V1G2,ATP6V1G2-DDX39B,BAG6,C6orf15,C6orf47,CCHCR1,CDSN,CSNK2B,DDR1,DDX39B,DPCR1,GPANK1,GTF2H4,HCG22,HCG26,HCG27,HCP5,HLA-B,HLA-C,LST1,LTA,LTB,LY6G5B,LY6G5C,MCCD1,MICA,MICB,MIR4640,MIR4646,MIR6832,MIR6891,MUC21,MUC22,NCR3,NFKBIL1,POU5F1,PRRC2A,PSORS1C1,PSORS1C2,PSORS1C3,SFTA2,SNORA38,SNORD84,SNORD117,TCF19,TNF,VARS2]
rs939581	2: 623224	T	C	-0.0683	2.209e-76	0.0150431	2.6e-11	1.254e-78	1.92811e-84	1	[TMEM18]
rs949692	10: 70354458	A	G	0.0218	7.863e-09	-0.0113424	4.8e-06	8.377e-13	5.76981e-10	2	[CCAR1,DNA2,HNRNPH3,RUFY2,SLC25A16,SNORD98,STOX1,TET1]
rs9532563	13: 41160270	T	C	0.0182	9.63e-08	0.0103053	6.1e-06	1.341e-11	2.8949e-08	3	[ELF1,FOXO1,MIR320D1,MIR621,MRPS31,SLC25A15,SUGT1P3,TPTE2P5]
rs9598274	13: 61994491	T	C	-0.0222	1.193e-13	0.00867761	1.8e-06	6.318e-18	1.23394e-14	2	[PCDH20]
rs960834	6: 54823431	T	C	-0.029	9.231e-23	-0.0119591	4.8e-10	1.593e-30	2.0997e-23	1	[FAM83B,HCRTR2]
rs9729190	1: 98419702	T	C	-0.0232	6.513e-12	0.0146595	1.4e-12	6.698e-22	1.77354e-13	1	[DPYD,DPYD-AS2,MIR137,MIR137HG,MIR2682]
rs9887775	1: 23702531	A	G	-0.0192	1.08e-07	-0.0158268	4e-11	8.245e-16	1.33174e-08	3	[ASAP3,C1orf213,C1orf234,E2F2,HNRNPR,HTR1D,KDM1A,LACTBL1,LOC100996511,LOC101928163,LUZP1,MIR3115,TCEA3,ZNF436]
rs9901265	17: 79415766	A	G	0.0232	2.515e-13	-0.0154388	1.9e-15	6.867e-26	8.48233e-16	1	[ACTG1,BAHCC1,C17orf70,FSCN2,MIR3186,NPLOC4,PDE6G,TSPAN10]
rs9949626	18: 74509958	T	C	0.015	1.593e-07	-0.00800885	5.3e-06	1.984e-11	4.11799e-08	3	[LOC100131655,MBP,ZNF236]
*Significant pleiotropic loci between AAM and eBMD were categoried to four kinds: 1 for known shared SNPs; 2 for single-trait driven shared SNPs; 3 for LD-tagged shared SNPs; 4 for novel shared SNPs.
P_CPASSOC(main results): obtained from sex-combined eBMD data; P_CPASSOC(supplementary results): obtained from female-specific eBMD data.
AAM, age at menarche; Chr, chromosome; eBMD, heel estimated bone mineral density; SNP, single nucleotide polymorphism.

## Sheet: S5
Table S5. Significant pleiotropic loci between ANM and eBMD identified by CPASSOC. (Pcpassoc <5×10-8 & Psingle-trait < 1×10-5)
SNP	Chr: Position	A1	A2	ANM		eBMD		P_CPASSOC (main results)	P_CPASSOC (supplementary results)	category*	Genes within clumping range
				BETA	P	BETA	P
rs10059225	5: 51967878	C	G	-0.0665	3.89e-06	0.0156278	1e-12	3.87e-16	6.46324e-09	2	[]
rs10087605	8: 120961049	T	C	0.0742	1.46e-07	-0.00908972	8.8e-06	2.87e-09	0.672632	3	[DEPTOR]
rs10849492	12: 6720795	A	G	-0.0756	1.89e-06	-0.0142023	1.8e-09	7.04e-13	0.882737	2	[ACRBP,CHD4,COPS7A,GAPDH,IFFO1,ING4,LPAR5,NCAPD2,NOP2,PIANP,SCARNA10,SCARNA11,ZNF384]
rs10883451	10: 101924418	T	C	-0.1	1.28e-16	-0.00771252	6.6e-06	1.11e-15	0.522773	2	[BLOC1S2,CHUK,CPN1,CWF19L1,ERLIN1,PKD2L1,SNORA12]
rs11031006	11: 30226528	A	G	0.2008	1.5e-31	-0.0182583	1.4e-11	2.06e-30	0.341923	1	[ARL14EP,FSHB,MPPED2]
rs1105881	15: 42072530	C	G	0.07	3.25e-08	0.00965316	1.4e-06	1.49e-10	0.308853	2	[ITPKA,JMJD7,JMJD7-PLA2G4B,LTK,MAPKBP1,MGA,MIR626,PLA2G4B,RPAP1,SPTBN5,TYRO3]
rs11076826	16: 4427010	C	G	-0.0695	1.14e-06	-0.0126588	2.7e-08	1.03e-11	4.19411e-07	3	[C16orf96,CDIP1,CORO7,CORO7-PAM16,DNAJA3,GLIS2,HMOX2,LOC101926896,MGRN1,NMRAL1,PAM16,UBALD1,VASN]
rs11237490	11: 78135229	T	C	0.1166	4.1e-13	-0.0114838	4.1e-07	1.79e-13	1.41925e-11	2	[GAB2,NARS2,USP35]
rs113461397	17: 2240878	T	C	-0.1358	4.08e-06	-0.0252802	1.7e-09	1.08e-12	0.152515	2	[CLUH,DPH1,HIC1,LOC284009,LOC101927839,METTL16,MIR132,MIR212,MIR6776,MNT,OVCA2,PAFAH1B1,RTN4RL1,SGSM2,SMG6,SNORD91A,SNORD91B,SRR,TSR1]
rs115374618	5: 154289883	A	C	-0.1386	5.19e-09	-0.0186671	4.2e-08	8.88e-13	1.68307e-08	2	[CNOT8,FAXDC2,GEMIN5,LARP1,MRPL22]
rs11752200	6: 130377847	T	C	0.1039	1.97e-15	-0.023043	1.4e-33	5.57e-45	0.00192068	1	[L3MBTL3]
rs11967137	6: 28199764	A	G	0.0753	1.6e-06	-0.0162125	4.9e-13	9.62e-17	0.775788	2	[HIST1H1B,HIST1H2AI,HIST1H2AJ,HIST1H2AK,HIST1H2AL,HIST1H2AM,HIST1H2BL,HIST1H2BM,HIST1H2BN,HIST1H2BO,HIST1H3H,HIST1H3I,HIST1H3J,HIST1H4J,HIST1H4K,HIST1H4L,LOC100131289,NKAPL,OR2B2,OR2B6,PGBD1,TOB2P1,ZKSCAN3,ZKSCAN4,ZKSCAN8,ZNF165,ZNF192P1,ZSCAN9,ZSCAN12,ZSCAN12P1,ZSCAN16,ZSCAN16-AS1,ZSCAN23,ZSCAN26,ZSCAN31]
rs12205700	6: 27226067	A	C	0.159	9.89e-08	-0.0240492	1.5e-09	9.6e-14	0.794228	2	[LINC01012,POM121L2,PRSS16,VN1R10P,ZNF184,ZNF204P,ZNF391]
rs12317203	12: 10876059	T	G	-0.0827	5.19e-11	-0.00883623	1.3e-06	6.72e-12	0.813603	2	[LOC101928162,YBX3]
rs12462203	19: 41732423	T	C	0.057	4.27e-06	-0.0157912	2.4e-17	7.53e-21	0.518368	2	[AXL,B9D2,BCKDHA,CCDC97,EXOSC5,HNRNPUL1,TGFB1,TMEM91]
rs12598737	16: 89920957	A	G	-0.1715	4.85e-15	-0.0174465	1.1e-08	2.24e-16	0.332349	2	[AFG3L1P,ANKRD11,C16orf3,CDK10,CENPBD1,CHMP1A,CPNE7,DBNDD1,DEF8,DPEP1,FANCA,GAS8,MC1R,RPL13,SNORD68,SPATA2L,SPATA33,SPG7,SPIRE2,TCF25,TUBB3,URAHP,VPS9D1,VPS9D1-AS1,ZNF276]
rs12824957	12: 123750228	T	C	0.1743	2.85e-31	0.0194362	9.8e-20	4.07e-38	0.260734	1	[ABCB9,ARL6IP4,C12orf65,CCDC62,CDK2AP1,DENR,HIP1R,LOC100507091,MIR4304,MIR8072,MPHOSPH9,OGFOD2,PITPNM2,RILPL1,RILPL2,SBNO1,SETD8,SNRNP35,VPS37B]
rs13088318	3: 101242751	A	G	-0.0594	3.74e-06	-0.0152577	8.2e-15	2.59e-18	6.03405e-09	2	[CEP97,FAM172BP,IMPG2,NFKBIZ,NXPE3,PCNP,PDCL3P4,RPL24,SENP7,TRMT10C,ZBTB11,ZBTB11-AS1]
rs138757207	3: 49431429	A	G	0.1106	4.33e-06	-0.0415915	4.9e-36	4.49e-39	1.63018e-10	2	[AMT,ARIH2,BSN,BSN-AS2,C3orf62,C3orf84,CCDC36,CCDC71,DAG1,DALRD3,GPX1,IMPDH2,KLHDC8B,LAMB2,LAMB2P1,MIR191,MIR425,MIR4271,MIR6890,NDUFAF3,NICN1,P4HTM,QARS,QRICH1,RHOA,TCTA,USP4,USP19,WDR6]
rs1469536	3: 156427827	T	C	0.0669	2.91e-08	0.0189146	4.1e-24	1.57e-29	9.36635e-14	1	[LEKR1,LINC00886,PA2G4P4,TIPARP,TIPARP-AS1]
rs147616502	16: 15686994	T	G	-0.0658	4.54e-06	-0.00959083	5.6e-06	9.5e-09	0.408454	4	[C16orf45,KIAA0430,MIR484,MIR6506,MYH11,NDE1]
rs1569414	22: 45727565	T	G	0.0656	1.8e-06	0.0182241	1.5e-18	2.21e-22	0.691425	2	[FAM118A,RIBC2,SMC1B,UPK3A]
rs168408	16: 12148034	A	G	-0.0681	3.61e-08	0.00851011	1.4e-06	1.57e-10	5.9917e-07	2	[SNX29]
rs16991615	20: 5948227	A	G	1.063	0	0.0163405	7.2e-06	2.74e-198	0.00193564	2	[CHGB,CRLS1,FERMT1,LOC101929225,LRRN4,MCM8,TRMT6]
rs16998989	22: 38879495	A	G	0.2076	3.55e-11	0.0198473	8.3e-07	3.19e-12	0.88569	2	[CBY1,DDX17,DMC1,FAM227A,GTPBP1,JOSD1,TOMM22]
rs17007191	2: 28932502	T	C	0.0759	1.08e-08	0.0217658	5.1e-29	7.45e-35	6.01744e-12	1	[FAM179A,PLB1,PPP1CB,SNORD53,SNORD92,SPDYA,TRMT61B,WDR43]
rs17120280	11: 116942132	A	G	0.0776	7.51e-06	-0.0120173	3.1e-06	6.33e-09	0.00202355	3	[APOA1,APOC3,PAFAH1B2,SIDT2,SIK3]
rs17198607	11: 48028343	T	G	0.0806	4.1e-06	0.0155024	1.3e-08	9.93e-12	0.000745521	3	[AGBL2,C1QTNF4,CELF1,FAM180B,FNBP4,KBTBD4,MTCH2,NDUFS3,NUP160,OR4B1,OR4C3,OR4C45,OR4S1,OR4X1,OR4X2,PTPMT1,PTPRJ]
rs17689625	16: 79748962	T	C	0.0773	2.96e-09	0.00925074	3e-07	7.1e-12	0.609296	2	[LOC102467146]
rs17743415	2: 71562503	T	C	0.0675	3.82e-08	-0.0128422	4.5e-13	6.83e-18	2.22095e-11	1	[DYSF,PAIP2B,ZNF638]
rs1799398	3: 126200403	A	C	-0.1062	2.47e-17	-0.0109183	2.7e-09	3.47e-18	5.19876e-17	1	[CCDC37,UROC1,ZXDC]
rs1991401	17: 62502435	A	G	0.1637	1.72e-32	0.017144	4.2e-20	3.68e-39	0.157692	1	[CEP95,DDX5,MIR3064,MIR5047,POLG2,SMURF2]
rs200448	1: 6701978	T	C	0.0993	4.01e-16	0.0170436	8e-22	1.24e-32	2.86941e-21	1	[CAMTA1,DNAJC11,KLHL21,LOC100505887,NOL9,PHF13,PLEKHG5,TAS1R1,THAP3,ZBTB48]
rs209181	6: 28792477	A	G	-0.1038	1.56e-08	0.0189438	2.3e-14	1.5e-19	0.00542071	1	[GPX5,GPX6,ZBED9,ZKSCAN3,ZSCAN12,ZSCAN23,ZSCAN31]
rs2141907	2: 99975725	A	G	0.0796	6.35e-09	0.0127338	3.1e-09	4.65e-14	5.61547e-09	1	[AFF3,C2orf15,EIF5B,KIAA1211L,LIPT1,LYG1,LYG2,MITD1,MRPL30,REV1,TSGA10,TXNDC9]
rs2288696	8: 38286225	A	G	0.0651	8.12e-06	-0.0108885	2.3e-07	3.56e-10	0.00364125	3	[BAG4,DDHD2,FGFR1,LETM2,LSM1,PPAPDC1B,WHSC1L1]
rs2734988	6: 29817995	A	G	-0.0802	1.78e-07	0.0233753	9.8e-28	1.83e-32	0.00292486	2	[GABBR1,HCG4,HCG4B,HCG8,HCG9,HCG17,HCG18,HLA-A,HLA-F,HLA-F-AS1,HLA-G,HLA-H,HLA-J,HLA-L,IFITM4P,LINC01015,LOC554223,MAS1L,MIR6891,MOG,OR2H1,OR2H2,OR5V1,OR10C1,OR11A1,OR12D2,OR12D3,PPP1R11,RNF39,SNORD32B,TRIM10,TRIM15,TRIM26,TRIM31,TRIM39,TRIM39-RPP21,TRIM40,UBD,ZFP57,ZNRD1,ZNRD1-AS1]
rs2761884	14: 54421052	T	G	-0.0755	8.42e-10	-0.0501009	3.1e-164	2.55e-162	0.801305	1	[BMP4,MIR5580]
rs2892795	6: 121803816	T	C	0.0891	4.1e-09	-0.0155846	6.3e-13	2.38e-18	0.164946	1	[GJA1]
rs3130352	6: 30328357	T	C	-0.1612	3.52e-15	0.0174021	2.6e-10	1.6e-18	1.47683e-12	1	[ABCF1,ATAT1,C6orf136,DHX16,FLOT1,GNL1,HCG4B,HCG8,HCG9,HCG17,HCG18,HLA-A,HLA-E,HLA-H,HLA-J,HLA-L,IER3,MDC1,MIR877,MIR6891,MRPS18B,NRM,PPP1R10,PPP1R11,PPP1R18,PRR3,RNF39,RPP21,TRIM10,TRIM15,TRIM26,TRIM31,TRIM39,TRIM39-RPP21,TRIM40,TUBB,ZNRD1,ZNRD1-AS1]
rs3130457	6: 31147194	T	C	0.1537	3.33e-23	-0.02276	2.7e-37	2.16e-54	0.18545	1	[AIF1,APOM,ATP6V1G2,ATP6V1G2-DDX39B,BAG6,C6orf15,C6orf47,CCHCR1,CDSN,CSNK2B,DDR1,DDX39B,DPCR1,FLOT1,GPANK1,GTF2H4,HCG22,HCG26,HCG27,HCP5,HLA-B,HLA-C,IER3,LST1,LTA,LTB,LY6G5B,MCCD1,MDC1,MICA,MICB,MIR4640,MIR6832,MIR6891,MUC21,MUC22,NCR3,NFKBIL1,NRM,POU5F1,PPP1R18,PRRC2A,PSORS1C1,PSORS1C2,PSORS1C3,SFTA2,SNORA38,SNORD84,SNORD117,TCF19,TNF,TUBB,VARS2]
rs34631228	19: 55825815	T	C	0.1088	4.97e-08	0.0154003	1.6e-06	2.16e-10	0.306034	2	[BRSK1,COX6B2,FAM71E2,HSPBP1,IL11,MIR6805,PPP6R1,RPL28,SUV420H2,TMEM150B,TMEM190,TMEM238,UBE2S]
rs34811474	4: 25408838	A	G	-0.122	7.21e-15	-0.0131623	2.9e-10	2.58e-18	8.03726e-17	1	[ANAPC4,PI4K2B,SEPSECS,SEPSECS-AS1,ZCCHC4]
rs34847665	9: 136220391	T	C	-0.106	1.11e-06	-0.0169958	1.6e-07	7.53e-11	0.744165	3	[ADAMTS13,C9orf96,CACFD1,MED22,REXO4,RPL7A,SLC2A6,SNORD24,SNORD36A,SNORD36B,SNORD36C,SURF1,SURF2,SURF4,SURF6]
rs34923414	22: 29216722	T	C	0.0913	3.67e-13	-0.0220719	4.6e-34	9.49e-44	0.209334	1	[C22orf31,CCDC117,CHEK2,HSCB,MIR5739,TTC28,XBP1,ZNRF3,ZNRF3-AS1]
rs35199438	11: 16630779	T	G	-0.0627	1.83e-06	-0.0266581	1.6e-40	9.03e-44	0.424095	2	[C11orf58,PLEKHA7,SOX6]
rs4396807	22: 38138379	C	G	-0.0607	2.6e-06	0.0145393	8.2e-14	2.12e-17	0.940238	2	[ANKRD54,C22orf23,EIF3L,GALR3,GCAT,GGA1,H1F0,LGALS1,LOC101927051,MICALL1,MIR658,MIR659,MIR4534,MIR6820,NOL12,PDXP,PICK1,POLR2F,SH3BP1,SOX10,TRIOBP]
rs4435504	2: 32759868	A	T	-0.1272	6.72e-11	0.0148269	1.9e-07	6.6e-13	8.1974e-14	2	[BIRC6,MIR558,NLRC4,SLC30A6,SPAST,YIPF4]
rs4714481	6: 41521110	T	C	0.0653	1.76e-06	0.0101532	7.8e-07	5.92e-10	0.000110805	4	[FOXP4,MIR4641]
rs496911	12: 123216469	A	G	0.0729	2.24e-08	0.0113983	1e-09	2.56e-14	0.782	1	[CCDC62,DENR,HCAR1,HCAR2,HCAR3,HIP1R,KNTC1,RSRC2,VPS37B,ZCCHC8]
rs55929674	8: 129627838	T	C	-0.0678	1.97e-07	0.0122929	2.2e-09	2.22e-13	0.767338	2	[]
rs5754387	22: 21974703	C	G	0.0841	2.88e-08	-0.015804	1.9e-12	2.74e-17	0.336489	1	[CCDC116,HIC2,MIR130B,MIR301B,PI4KAP2,RIMBP3B,RIMBP3C,SDF2L1,TMEM191C,UBE2L3,YDJC]
rs59156325	8: 81785282	T	G	-0.1644	4.89e-13	-0.0160204	2.3e-06	1.91e-12	0.0931615	2	[PAG1,ZNF704]
rs5997320	22: 28270372	T	G	-0.1086	2.03e-13	0.0181825	3.6e-17	9.81e-26	1.09849e-13	1	[MIR3199-1,MIR3199-2,MN1,PITPNB,TTC28,TTC28-AS1]
rs6001220	22: 39165962	T	C	-0.0768	8.21e-09	-0.0101634	2.1e-07	7.67e-12	0.611405	2	[CBX6,DNAL4,NPTXR]
rs6032919	20: 10680763	T	G	-0.0625	2.67e-07	0.00998197	7.1e-08	1.35e-11	4.09363e-07	3	[JAG1]
rs6185	8: 25280800	C	G	-0.07	6.11e-07	0.0171435	1.1e-17	6.95e-22	0.349421	2	[CDCA2,DOCK5,GNRH1,KCTD9]
rs62182788	2: 204355523	T	C	0.0637	2.5e-07	0.0131476	3.4e-13	1.78e-17	2.26108e-08	2	[ABI2,CD28,CYP20A1,NBEAL1,RAPH1]
rs62257617	3: 52492601	T	C	-0.131	8.44e-06	0.0291954	1.9e-12	1.34e-15	1.70947e-08	2	[ALAS1,BAP1,DNAH1,GLT8D1,GLYCTK,GNL3,ITIH1,ITIH3,ITIH4,MIR135A1,MIRLET7G,MUSTN1,NEK4,NISCH,NT5DC2,PBRM1,PHF7,POC1A,PPM1M,SEMA3G,SMIM4,SNORD19,SNORD19B,SNORD69,SPCS1,STAB1,TLR9,TMEM110,TMEM110-MUSTN1,TNNC1,TWF2,WDR82]
rs62263597	3: 50131691	A	G	-0.1153	1.94e-07	0.0413262	7.9e-38	2.71e-42	2.23595e-12	2	[AMIGO3,APEH,BSN,CACNA2D2,CAMKV,CDHR4,CYB561D2,FAM212A,GMPPB,GNAI2,GNAT1,HYAL1,HYAL2,HYAL3,IFRD2,IP6K1,LSMEM2,MIR5193,MIR5787,MIR6872,MON1A,MST1,MST1R,NAT6,NPRL2,RASSF1,RASSF1-AS1,RBM5,RBM5-AS1,RBM6,RNF123,SEMA3B,SEMA3B-AS1,SEMA3F,SLC38A3,TMEM115,TRAIP,TUSC2,UBA7,ZMYND10]
rs62303973	4: 84519828	A	G	-0.1792	5.18e-13	0.0183262	1.5e-07	5.33e-14	1.40568e-12	2	[AGPAT9]
rs6433571	2: 177039578	T	G	0.0832	1.29e-10	-0.0127019	1.2e-10	1.25e-16	3.89195e-16	1	[HOXD-AS1,HOXD-AS2,HOXD1,HOXD3,HOXD4,LOC102800310,MIR10B]
rs6561560	13: 50339507	A	T	0.1327	3.08e-11	-0.0164437	4.9e-08	8.42e-14	0.219882	2	[ARL11,CAB39L,EBPL,KPNA3,PHF11,RCBTB1,SETDB2]
rs6930435	6: 29301222	A	G	-0.0951	9.09e-10	0.0199554	8.8e-21	2.89e-27	0.00325202	1	[C6orf100,GABBR1,HCG14,LINC01015,LOC401242,LOC100129636,MAS1L,MOG,OR2B3,OR2H1,OR2H2,OR2J2,OR2J3,OR2W1,OR5V1,OR10C1,OR11A1,OR12D2,OR12D3,OR14J1,SNORD32B,TRIM27,UBD,ZFP57,ZNF311]
rs7269533	20: 32352565	C	G	0.0883	2.78e-08	0.0169574	2.6e-11	4.82e-16	0.59253	1	[ACTL10,C20orf144,CBFA2T2,CDK5RAP1,CHMP4B,E2F1,LOC101929746,NECAB3,PXMP4,SNTA1,ZNF341]
rs72836346	2: 111876613	C	G	0.1033	5.86e-06	-0.0199225	8.3e-08	9.49e-11	1.69082e-06	3	[BCL2L11]
rs7290979	22: 39044427	A	C	0.1842	2.18e-43	0.0244795	6.7e-37	1.4e-65	0.0871309	1	[CBX6,CBY1,DDX17,DMC1,DNAL4,FAM227A,GTPBP1,JOSD1,KDELR3,NPTXR,SUN2,TOMM22]
rs73037461	19: 33468160	A	C	0.1275	5.51e-16	0.015419	2.6e-10	6.72e-19	0.948573	1	[C19orf40,CEP89,SLC7A9,TDRD12]
rs75770066	12: 66704225	A	G	-0.9606	1.83e-137	-0.0259931	1.1e-07	1.86e-135	0.109071	2	[GRIP1,HELB]
rs7621911	3: 47131595	A	G	-0.0625	3.14e-07	0.0126272	5.4e-11	4.91e-15	8.36431e-10	2	[ALS2CL,CCDC12,ELP6,KIF9,KIF9-AS1,KLHL18,LOC100132146,MYL3,NBEAL2,NRADDP,PRSS42,PRSS45,PRSS46,PRSS50,PTH1R,PTPN23,SCAP,SETD2,TMIE]
rs77314514	8: 11451467	A	G	0.1674	4.91e-08	0.0309701	1.3e-11	3.18e-16	0.228762	1	[BLK,C8orf12,FAM167A,LINC00208,TDH]
rs79695765	3: 50845981	T	G	0.1195	1.32e-06	-0.0326787	3.6e-23	3.94e-27	1.33038e-10	2	[DOCK3]
rs79860867	2: 203057120	A	G	-0.0851	8.49e-06	-0.0221013	5.9e-15	3.53e-18	2.55906e-08	2	[BMPR2,FAM117B,FZD7,LOC100652824,NOP58,SNORD11,SNORD11B,SNORD70,SUMO1]
rs799919	17: 41250923	T	C	-0.1725	1.56e-41	-0.00855237	2.3e-06	2.75e-40	0.00980851	2	[AARSD1,ARL4D,BRCA1,DHX8,ETV4,IFI35,LINC00854,LINC00910,LOC101929767,MIR2117,NBR1,NBR2,PTGES3L,PTGES3L-AARSD1,RND2,RPL27,RUNDC1,TMEM106A,VAT1]
rs9379084	6: 7231843	A	G	0.1222	1.23e-08	-0.0354806	6e-37	1.14e-42	0.075021	1	[CAGE1,RREB1,SSR1]
rs9673473	16: 12011212	C	G	0.2124	3.4e-66	-0.0093452	1.3e-07	1.01e-64	0.843505	2	[BCAR4,GSPT1,RSL1D1,SNX29,TNFRSF17]
rs9844505	3: 48234492	A	G	-0.0981	1.2e-09	0.0175667	1.8e-15	1.73e-21	5.88916e-11	1	[ATRIP,CAMP,CCDC51,CDC25A,CELSR3,COL7A1,DHX30,FBXW12,MAP4,MIR711,MIR1226,MIR4443,MIR4793,MIR6823,MIR6824,NME6,PFKFB4,PLXNB1,SHISA5,SLC26A6,SMARCC1,SPINK8,TMA7,TMEM89,TREX1,UCN2,UQCRC1,ZNF589]
*Significant pleiotropic loci between AAM and eBMD were categoried to four kinds: 1 for known shared SNPs; 2 for single-trait driven shared SNPs; 3 for LD-tagged shared SNPs; 4 for novel shared SNPs.
P_CPASSOC(main results): obtained from sex-combined eBMD data; P_CPASSOC(supplementary results): obtained from female-specific eBMD data.
ANM, age at natural menopause; Chr, chromosome; eBMD, heel estimated bone mineral density; SNP, single nucleotide polymorphism.

## Sheet: S6
Table S6. Shared pleiotropic loci among AAM, ANM and eBMD identified by CPASSOC.
SNP	Effect allele	BETA.AAM	BETA.ANM	BETA.eBMD	P_CPASSOC for AAM-eBMD	P_CPASSOC for ANM-eBMD	*Effect on reproductive span
rs11031006	A	0.039	0.2008	-0.0182583	2.553e-31	2.06e-30	Right shift
rs1469536	T	0.0132	0.0669	0.0189146	1.132e-23	1.57e-29	Right shift
rs34811474	A	0.0219	-0.122	-0.0131623	2.802e-17	2.58e-18	Life span decrease
rs6185	C	-0.024	-0.07	0.0171435	4.634e-28	6.95e-22	Left shift
rs79860867	A	-0.0465	-0.0851	-0.0221013	1.68e-38	3.53e-18	Left shift
*Effect on reproductive lifespan gives the effect directions for both menarche and menopause associations; right shift = menarche increasing allele is menopause increasing allele (and vice versa for left shift), reproductive lifespan increase = menarche decreasing allele same as menopause increasing allele (vice versa for reproductive lifespan decrease)
AAM, age at menarche; ANM, age at natural menopause; eBMD, heel estimated bone mineral density

## Sheet: S7
Table S7. Detailed VEP annotations of shared SNPs of AAM and eBMD identified from CPASSOC.
Index SNP	Chr: Position	Consequence	IMPACT	SYMBOL	Feature_type	BIOTYPE
rs6678140	1:8436802	intron_variant	MODIFIER	RERE	Transcript	protein_coding
rs6678140	1:8436802	intron_variant	MODIFIER	RERE	Transcript	protein_coding
rs6678140	1:8436802	intron_variant	MODIFIER	RERE	Transcript	protein_coding
rs6678140	1:8436802	intron_variant	MODIFIER	RERE	Transcript	protein_coding
rs6678140	1:8436802	intron_variant	MODIFIER	RERE	Transcript	protein_coding
rs6678140	1:8436802	intron_variant	MODIFIER	RERE	Transcript	protein_coding
rs6678140	1:8436802	intron_variant	MODIFIER	RERE	Transcript	protein_coding
rs6678140	1:8436802	intron_variant	MODIFIER	RERE	Transcript	protein_coding
rs6678140	1:8436802	intron_variant,non_coding_transcript_variant	MODIFIER	RERE	Transcript	processed_transcript
rs6678140	1:8436802	intron_variant,non_coding_transcript_variant	MODIFIER	RERE	Transcript	processed_transcript
rs6678140	1:8436802	intron_variant,non_coding_transcript_variant	MODIFIER	RERE	Transcript	processed_transcript
rs6678140	1:8436802	intron_variant,non_coding_transcript_variant	MODIFIER	RERE	Transcript	processed_transcript
rs6678140	1:8436802	intron_variant	MODIFIER	RERE	Transcript	protein_coding
rs6678140	1:8436802	intron_variant	MODIFIER	RERE	Transcript	protein_coding
rs6678140	1:8436802	intron_variant	MODIFIER	RERE	Transcript	protein_coding
rs6678140	1:8436802	intron_variant	MODIFIER	RERE	Transcript	protein_coding
rs6678140	1:8436802	intron_variant,non_coding_transcript_variant	MODIFIER	RERE	Transcript	processed_transcript
rs6678140	1:8436802	intron_variant,non_coding_transcript_variant	MODIFIER	RERE	Transcript	processed_transcript
rs192251961	1:8858804	intron_variant	MODIFIER	RERE	Transcript	protein_coding
rs192251961	1:8858804	intron_variant	MODIFIER	RERE	Transcript	protein_coding
rs192251961	1:8858804	upstream_gene_variant	MODIFIER	Y_RNA	Transcript	misc_RNA
rs192251961	1:8858804	intron_variant,non_coding_transcript_variant	MODIFIER	RP4-633I8.3	Transcript	unprocessed_pseudogene
rs9887775	1:23702531	downstream_gene_variant	MODIFIER	C1orf213	Transcript	protein_coding
rs9887775	1:23702531	downstream_gene_variant	MODIFIER	C1orf213	Transcript	protein_coding
rs9887775	1:23702531	downstream_gene_variant	MODIFIER	C1orf213	Transcript	protein_coding
rs9887775	1:23702531	downstream_gene_variant	MODIFIER	C1orf213	Transcript	processed_transcript
rs9887775	1:23702531	downstream_gene_variant	MODIFIER	C1orf213	Transcript	protein_coding
rs9887775	1:23702531	downstream_gene_variant	MODIFIER	C1orf213	Transcript	protein_coding
rs9887775	1:23702531	downstream_gene_variant	MODIFIER	RP5-1057J7.7	Transcript	lincRNA
rs113184243	1:27064382	intron_variant	MODIFIER	ARID1A	Transcript	protein_coding
rs113184243	1:27064382	intron_variant	MODIFIER	ARID1A	Transcript	protein_coding
rs113184243	1:27064382	intron_variant	MODIFIER	ARID1A	Transcript	protein_coding
rs113184243	1:27064382	intron_variant	MODIFIER	ARID1A	Transcript	protein_coding
rs113184243	1:27064382	intron_variant	MODIFIER	ARID1A	Transcript	protein_coding
rs113184243	1:27064382	intron_variant	MODIFIER	ARID1A	Transcript	protein_coding
rs34454389	1:41663236	intron_variant	MODIFIER	SCMH1	Transcript	protein_coding
rs34454389	1:41663236	intron_variant	MODIFIER	SCMH1	Transcript	protein_coding
rs34454389	1:41663236	intron_variant	MODIFIER	SCMH1	Transcript	protein_coding
rs34454389	1:41663236	intron_variant	MODIFIER	SCMH1	Transcript	protein_coding
rs34454389	1:41663236	intron_variant	MODIFIER	SCMH1	Transcript	protein_coding
rs34454389	1:41663236	intron_variant	MODIFIER	SCMH1	Transcript	protein_coding
rs34454389	1:41663236	intron_variant	MODIFIER	SCMH1	Transcript	protein_coding
rs34454389	1:41663236	intron_variant	MODIFIER	SCMH1	Transcript	protein_coding
rs34454389	1:41663236	intron_variant	MODIFIER	SCMH1	Transcript	protein_coding
rs34454389	1:41663236	intron_variant,non_coding_transcript_variant	MODIFIER	SCMH1	Transcript	processed_transcript
rs34454389	1:41663236	intron_variant,non_coding_transcript_variant	MODIFIER	SCMH1	Transcript	processed_transcript
rs34454389	1:41663236	intron_variant,non_coding_transcript_variant	MODIFIER	SCMH1	Transcript	processed_transcript
rs80313480	1:72287808	intron_variant	MODIFIER	NEGR1	Transcript	protein_coding
rs80313480	1:72287808	intron_variant	MODIFIER	NEGR1	Transcript	protein_coding
rs80313480	1:72287808	intron_variant	MODIFIER	NEGR1	Transcript	protein_coding
rs80313480	1:72287808	intron_variant,non_coding_transcript_variant	MODIFIER	NEGR1-IT1	Transcript	sense_intronic
rs80313480	1:72287808	intron_variant,non_coding_transcript_variant	MODIFIER	NEGR1	Transcript	processed_transcript
rs3101339	1:72748669	upstream_gene_variant	MODIFIER	NEGR1	Transcript	protein_coding
rs3101339	1:72748669	upstream_gene_variant	MODIFIER	NEGR1	Transcript	protein_coding
rs3101339	1:72748669	upstream_gene_variant	MODIFIER	NEGR1	Transcript	protein_coding
rs3101339	1:72748669	upstream_gene_variant	MODIFIER	NEGR1	Transcript	protein_coding
rs3101339	1:72748669	upstream_gene_variant	MODIFIER	NEGR1	Transcript	protein_coding
rs3101339	1:72748669	upstream_gene_variant	MODIFIER	NEGR1	Transcript	protein_coding
rs3101339	1:72748669	regulatory_region_variant	MODIFIER	-	RegulatoryFeature	promoter
rs3101339	1:72748669	regulatory_region_variant	MODIFIER	-	RegulatoryFeature	promoter
rs3101339	1:72748669	regulatory_region_variant	MODIFIER	-	RegulatoryFeature	promoter
rs12724444	1:72904288	intergenic_variant	MODIFIER	-	-	-
rs12724444	1:72904288	intergenic_variant	MODIFIER	-	-	-
rs11210476	1:74995450	intron_variant	MODIFIER	TNNI3K	Transcript	protein_coding
rs9729190	1:98419702	intergenic_variant	MODIFIER	-	-	-
rs9729190	1:98419702	intergenic_variant	MODIFIER	-	-	-
rs545608	1:177899121	intron_variant	MODIFIER	SEC16B	Transcript	protein_coding
rs545608	1:177899121	intron_variant	MODIFIER	SEC16B	Transcript	protein_coding
rs545608	1:177899121	intron_variant	MODIFIER	SEC16B	Transcript	protein_coding
rs545608	1:177899121	intron_variant,non_coding_transcript_variant	MODIFIER	SEC16B	Transcript	processed_transcript
rs545608	1:177899121	intron_variant,non_coding_transcript_variant	MODIFIER	SEC16B	Transcript	processed_transcript
rs545608	1:177899121	intron_variant,non_coding_transcript_variant	MODIFIER	SEC16B	Transcript	processed_transcript
rs545608	1:177899121	upstream_gene_variant	MODIFIER	SEC16B	Transcript	processed_transcript
rs545608	1:177899121	upstream_gene_variant	MODIFIER	SEC16B	Transcript	processed_transcript
rs545608	1:177899121	upstream_gene_variant	MODIFIER	SEC16B	Transcript	processed_transcript
rs545608	1:177899121	intron_variant,non_coding_transcript_variant	MODIFIER	SEC16B	Transcript	processed_transcript
rs545608	1:177899121	intron_variant,non_coding_transcript_variant	MODIFIER	SEC16B	Transcript	processed_transcript
rs545608	1:177899121	intron_variant,non_coding_transcript_variant	MODIFIER	SEC16B	Transcript	processed_transcript
rs545608	1:177899121	intron_variant,NMD_transcript_variant	MODIFIER	SEC16B	Transcript	nonsense_mediated_decay
rs545608	1:177899121	intron_variant,NMD_transcript_variant	MODIFIER	SEC16B	Transcript	nonsense_mediated_decay
rs545608	1:177899121	intron_variant,NMD_transcript_variant	MODIFIER	SEC16B	Transcript	nonsense_mediated_decay
rs1660979	10:3528928	downstream_gene_variant	MODIFIER	RP11-482E14.1	Transcript	lincRNA
rs1660979	10:3528928	regulatory_region_variant	MODIFIER	-	RegulatoryFeature	promoter
rs7097461	10:67255662	intergenic_variant	MODIFIER	-	-	-
rs7097461	10:67255662	intergenic_variant	MODIFIER	-	-	-
rs949692	10:70354458	intron_variant	MODIFIER	TET1	Transcript	protein_coding
rs949692	10:70354458	regulatory_region_variant	MODIFIER	-	RegulatoryFeature	enhancer
rs2279335	10:81164521	intron_variant	MODIFIER	ZCCHC24	Transcript	protein_coding
rs2279335	10:81164521	intron_variant	MODIFIER	ZCCHC24	Transcript	protein_coding
rs2279335	10:81164521	intron_variant,non_coding_transcript_variant	MODIFIER	RP11-342M3.5	Transcript	antisense
rs2279335	10:81164521	regulatory_region_variant	MODIFIER	-	RegulatoryFeature	enhancer
rs11202704	10:90054899	intron_variant	MODIFIER	RNLS	Transcript	protein_coding
rs11202704	10:90054899	intron_variant	MODIFIER	RNLS	Transcript	protein_coding
rs11202704	10:90054899	intron_variant	MODIFIER	RNLS	Transcript	protein_coding
rs11202704	10:90054899	intron_variant	MODIFIER	RNLS	Transcript	protein_coding
rs11202704	10:90054899	intron_variant	MODIFIER	RNLS	Transcript	protein_coding
rs11202704	10:90054899	intron_variant	MODIFIER	RNLS	Transcript	protein_coding
rs80096562	10:103395318	intron_variant	MODIFIER	FBXW4	Transcript	protein_coding
rs80096562	10:103395318	intron_variant,non_coding_transcript_variant	MODIFIER	FBXW4	Transcript	processed_transcript
rs59543819	10:103754188	intron_variant	MODIFIER	C10orf76	Transcript	protein_coding
rs59543819	10:103754188	intron_variant	MODIFIER	C10orf76	Transcript	protein_coding
rs7077302	10:123676662	intron_variant	MODIFIER	ATE1	Transcript	protein_coding
rs7077302	10:123676662	intron_variant	MODIFIER	ATE1	Transcript	protein_coding
rs7077302	10:123676662	intron_variant	MODIFIER	ATE1	Transcript	protein_coding
rs7077302	10:123676662	intron_variant	MODIFIER	ATE1	Transcript	protein_coding
rs7077302	10:123676662	intron_variant	MODIFIER	ATE1	Transcript	protein_coding
rs7077302	10:123676662	intron_variant	MODIFIER	ATE1	Transcript	protein_coding
rs7077302	10:123676662	intron_variant	MODIFIER	ATE1	Transcript	protein_coding
rs7077302	10:123676662	intron_variant	MODIFIER	ATE1	Transcript	protein_coding
rs7077302	10:123676662	intron_variant	MODIFIER	ATE1	Transcript	protein_coding
rs7077302	10:123676662	intron_variant	MODIFIER	ATE1	Transcript	protein_coding
rs7077302	10:123676662	intron_variant	MODIFIER	ATE1	Transcript	protein_coding
rs7077302	10:123676662	intron_variant	MODIFIER	ATE1	Transcript	protein_coding
rs7077302	10:123676662	intron_variant	MODIFIER	ATE1	Transcript	protein_coding
rs7077302	10:123676662	intron_variant	MODIFIER	ATE1	Transcript	protein_coding
rs7077302	10:123676662	intron_variant	MODIFIER	ATE1	Transcript	protein_coding
rs7077302	10:123676662	intron_variant	MODIFIER	ATE1	Transcript	protein_coding
rs7077302	10:123676662	intron_variant	MODIFIER	ATE1	Transcript	protein_coding
rs7077302	10:123676662	intron_variant	MODIFIER	ATE1	Transcript	protein_coding
rs7077302	10:123676662	intron_variant	MODIFIER	ATE1	Transcript	protein_coding
rs7077302	10:123676662	intron_variant	MODIFIER	ATE1	Transcript	protein_coding
rs7077302	10:123676662	intron_variant	MODIFIER	ATE1	Transcript	protein_coding
rs7077302	10:123676662	intron_variant	MODIFIER	ATE1	Transcript	protein_coding
rs7077302	10:123676662	intron_variant	MODIFIER	ATE1	Transcript	protein_coding
rs7077302	10:123676662	intron_variant	MODIFIER	ATE1	Transcript	protein_coding
rs10887024	10:123688152	upstream_gene_variant	MODIFIER	ATE1	Transcript	protein_coding
rs10887024	10:123688152	upstream_gene_variant	MODIFIER	ATE1	Transcript	protein_coding
rs10887024	10:123688152	upstream_gene_variant	MODIFIER	ATE1	Transcript	protein_coding
rs10887024	10:123688152	upstream_gene_variant	MODIFIER	ATE1	Transcript	protein_coding
rs10887024	10:123688152	upstream_gene_variant	MODIFIER	ATE1	Transcript	protein_coding
rs10887024	10:123688152	upstream_gene_variant	MODIFIER	ATE1	Transcript	protein_coding
rs10887024	10:123688152	upstream_gene_variant	MODIFIER	ATE1	Transcript	protein_coding
rs10887024	10:123688152	upstream_gene_variant	MODIFIER	ATE1	Transcript	protein_coding
rs10887024	10:123688152	upstream_gene_variant	MODIFIER	ATE1	Transcript	protein_coding
rs10887024	10:123688152	upstream_gene_variant	MODIFIER	ATE1	Transcript	protein_coding
rs10887024	10:123688152	upstream_gene_variant	MODIFIER	ATE1	Transcript	protein_coding
rs10887024	10:123688152	upstream_gene_variant	MODIFIER	ATE1	Transcript	protein_coding
rs10887024	10:123688152	splice_donor_region_variant,intron_variant,non_coding_transcript_variant	LOW	ATE1-AS1	Transcript	antisense
rs10887024	10:123688152	splice_donor_region_variant,intron_variant,non_coding_transcript_variant	LOW	ATE1-AS1	Transcript	antisense
rs10887024	10:123688152	splice_donor_region_variant,intron_variant,non_coding_transcript_variant	LOW	ATE1-AS1	Transcript	antisense
rs10887024	10:123688152	upstream_gene_variant	MODIFIER	ATE1	Transcript	protein_coding
rs10887024	10:123688152	upstream_gene_variant	MODIFIER	ATE1	Transcript	protein_coding
rs10887024	10:123688152	upstream_gene_variant	MODIFIER	ATE1	Transcript	protein_coding
rs10887024	10:123688152	5_prime_UTR_variant	MODIFIER	ATE1	Transcript	protein_coding
rs10887024	10:123688152	5_prime_UTR_variant	MODIFIER	ATE1	Transcript	protein_coding
rs10887024	10:123688152	5_prime_UTR_variant	MODIFIER	ATE1	Transcript	protein_coding
rs10887024	10:123688152	upstream_gene_variant	MODIFIER	ATE1	Transcript	protein_coding
rs10887024	10:123688152	upstream_gene_variant	MODIFIER	ATE1	Transcript	protein_coding
rs10887024	10:123688152	upstream_gene_variant	MODIFIER	ATE1	Transcript	protein_coding
rs10887024	10:123688152	upstream_gene_variant	MODIFIER	ATE1	Transcript	protein_coding
rs10887024	10:123688152	upstream_gene_variant	MODIFIER	ATE1	Transcript	protein_coding
rs10887024	10:123688152	upstream_gene_variant	MODIFIER	ATE1	Transcript	protein_coding
rs10887024	10:123688152	regulatory_region_variant	MODIFIER	-	RegulatoryFeature	promoter
rs10887024	10:123688152	regulatory_region_variant	MODIFIER	-	RegulatoryFeature	promoter
rs10887024	10:123688152	regulatory_region_variant	MODIFIER	-	RegulatoryFeature	promoter
rs57592469	10:126850489	upstream_gene_variant	MODIFIER	CTBP2	Transcript	protein_coding
rs57592469	10:126850489	upstream_gene_variant	MODIFIER	CTBP2	Transcript	protein_coding
rs57592469	10:126850489	upstream_gene_variant	MODIFIER	MRPS21P6	Transcript	processed_pseudogene
rs57592469	10:126850489	upstream_gene_variant	MODIFIER	CTBP2	Transcript	processed_transcript
rs57592469	10:126850489	upstream_gene_variant	MODIFIER	CTBP2	Transcript	processed_transcript
rs57592469	10:126850489	upstream_gene_variant	MODIFIER	CTBP2	Transcript	processed_transcript
rs57592469	10:126850489	upstream_gene_variant	MODIFIER	CTBP2	Transcript	protein_coding
rs57592469	10:126850489	upstream_gene_variant	MODIFIER	CTBP2	Transcript	protein_coding
rs57592469	10:126850489	upstream_gene_variant	MODIFIER	CTBP2	Transcript	protein_coding
rs57592469	10:126850489	regulatory_region_variant	MODIFIER	-	RegulatoryFeature	promoter
rs11814088	10:134298002	intergenic_variant	MODIFIER	-	-	-
rs11814088	10:134298002	intergenic_variant	MODIFIER	-	-	-
rs7118463	11:8922996	intron_variant,non_coding_transcript_variant	MODIFIER	ST5	Transcript	processed_transcript
rs7118463	11:8922996	intron_variant,non_coding_transcript_variant	MODIFIER	ST5	Transcript	processed_transcript
rs7118463	11:8922996	intron_variant,non_coding_transcript_variant	MODIFIER	ST5	Transcript	processed_transcript
rs7118463	11:8922996	intron_variant	MODIFIER	ST5	Transcript	protein_coding
rs7118463	11:8922996	intron_variant	MODIFIER	ST5	Transcript	protein_coding
rs7118463	11:8922996	intron_variant	MODIFIER	ST5	Transcript	protein_coding
rs4910440	11:9114999	upstream_gene_variant	MODIFIER	SCUBE2	Transcript	protein_coding
rs4910440	11:9114999	upstream_gene_variant	MODIFIER	KRT8P41	Transcript	processed_pseudogene
rs4910440	11:9114999	upstream_gene_variant	MODIFIER	SCUBE2	Transcript	protein_coding
rs4910440	11:9114999	upstream_gene_variant	MODIFIER	SCUBE2	Transcript	protein_coding
rs4910440	11:9114999	upstream_gene_variant	MODIFIER	SCUBE2	Transcript	protein_coding
rs4910440	11:9114999	upstream_gene_variant	MODIFIER	KRT8P41	Transcript	processed_pseudogene
rs4910440	11:9114999	intron_variant,non_coding_transcript_variant	MODIFIER	SCUBE2	Transcript	processed_transcript
rs4910440	11:9114999	upstream_gene_variant	MODIFIER	MIR5691	Transcript	miRNA
rs4910440	11:9114999	regulatory_region_variant	MODIFIER	-	RegulatoryFeature	enhancer
rs4545520	11:15999644	intron_variant	MODIFIER	SOX6	Transcript	protein_coding
rs4545520	11:15999644	intron_variant	MODIFIER	SOX6	Transcript	protein_coding
rs4545520	11:15999644	intron_variant	MODIFIER	SOX6	Transcript	protein_coding
rs4545520	11:15999644	intron_variant	MODIFIER	SOX6	Transcript	protein_coding
rs4545520	11:15999644	intron_variant	MODIFIER	SOX6	Transcript	protein_coding
rs4545520	11:15999644	intron_variant	MODIFIER	SOX6	Transcript	protein_coding
rs4545520	11:15999644	intron_variant	MODIFIER	SOX6	Transcript	protein_coding
rs4545520	11:15999644	intron_variant	MODIFIER	SOX6	Transcript	protein_coding
rs4545520	11:15999644	intron_variant	MODIFIER	SOX6	Transcript	protein_coding
rs4545520	11:15999644	intron_variant	MODIFIER	SOX6	Transcript	protein_coding
rs4545520	11:15999644	intron_variant	MODIFIER	SOX6	Transcript	protein_coding
rs4545520	11:15999644	intron_variant	MODIFIER	SOX6	Transcript	protein_coding
rs35540641	11:16237132	intron_variant	MODIFIER	SOX6	Transcript	protein_coding
rs35540641	11:16237132	intron_variant	MODIFIER	SOX6	Transcript	protein_coding
rs35540641	11:16237132	intron_variant	MODIFIER	SOX6	Transcript	protein_coding
rs35540641	11:16237132	intron_variant	MODIFIER	SOX6	Transcript	protein_coding
rs35540641	11:16237132	intron_variant	MODIFIER	SOX6	Transcript	protein_coding
rs35540641	11:16237132	intron_variant	MODIFIER	SOX6	Transcript	protein_coding
rs35540641	11:16237132	intron_variant,non_coding_transcript_variant	MODIFIER	SOX6	Transcript	processed_transcript
rs56074687	11:16611475	intron_variant,non_coding_transcript_variant	MODIFIER	SOX6	Transcript	processed_transcript
rs56074687	11:16611475	intron_variant,non_coding_transcript_variant	MODIFIER	SOX6	Transcript	processed_transcript
rs56074687	11:16611475	intron_variant,non_coding_transcript_variant	MODIFIER	SOX6	Transcript	processed_transcript
rs56074687	11:16611475	intron_variant,NMD_transcript_variant	MODIFIER	SOX6	Transcript	nonsense_mediated_decay
rs56074687	11:16611475	intron_variant,non_coding_transcript_variant	MODIFIER	SOX6	Transcript	processed_transcript
rs144089176	11:27730872	intron_variant	MODIFIER	BDNF	Transcript	protein_coding
rs144089176	11:27730872	intron_variant	MODIFIER	BDNF	Transcript	protein_coding
rs144089176	11:27730872	intron_variant	MODIFIER	BDNF	Transcript	protein_coding
rs144089176	11:27730872	intron_variant	MODIFIER	BDNF	Transcript	protein_coding
rs144089176	11:27730872	intron_variant	MODIFIER	BDNF	Transcript	protein_coding
rs144089176	11:27730872	intron_variant	MODIFIER	BDNF	Transcript	protein_coding
rs144089176	11:27730872	intron_variant	MODIFIER	BDNF	Transcript	protein_coding
rs144089176	11:27730872	intron_variant	MODIFIER	BDNF	Transcript	protein_coding
rs144089176	11:27730872	intron_variant,non_coding_transcript_variant	MODIFIER	RP11-587D21.4	Transcript	sense_overlapping
rs144089176	11:27730872	intron_variant,non_coding_transcript_variant	MODIFIER	RP11-587D21.4	Transcript	sense_overlapping
rs144089176	11:27730872	intron_variant	MODIFIER	BDNF	Transcript	protein_coding
rs144089176	11:27730872	intron_variant	MODIFIER	BDNF	Transcript	protein_coding
rs11031006	11:30226528	intergenic_variant	MODIFIER	-	-	-
rs6485622	11:45397885	intron_variant,non_coding_transcript_variant	MODIFIER	RP11-430H10.2	Transcript	lincRNA
rs6485622	11:45397885	downstream_gene_variant	MODIFIER	RP11-430H10.2	Transcript	lincRNA
rs35324223	11:46402852	downstream_gene_variant	MODIFIER	DGKZ	Transcript	protein_coding
rs35324223	11:46402852	downstream_gene_variant	MODIFIER	DGKZ	Transcript	protein_coding
rs35324223	11:46402852	intron_variant	MODIFIER	MDK	Transcript	protein_coding
rs35324223	11:46402852	upstream_gene_variant	MODIFIER	MDK	Transcript	protein_coding
rs35324223	11:46402852	upstream_gene_variant	MODIFIER	MDK	Transcript	protein_coding
rs35324223	11:46402852	upstream_gene_variant	MODIFIER	MDK	Transcript	protein_coding
rs35324223	11:46402852	downstream_gene_variant	MODIFIER	DGKZ	Transcript	protein_coding
rs35324223	11:46402852	intron_variant	MODIFIER	MDK	Transcript	protein_coding
rs35324223	11:46402852	upstream_gene_variant	MODIFIER	MDK	Transcript	protein_coding
rs35324223	11:46402852	downstream_gene_variant	MODIFIER	DGKZ	Transcript	protein_coding
rs35324223	11:46402852	downstream_gene_variant	MODIFIER	CHRM4	Transcript	protein_coding
rs35324223	11:46402852	5_prime_UTR_variant	MODIFIER	MDK	Transcript	protein_coding
rs35324223	11:46402852	downstream_gene_variant	MODIFIER	DGKZ	Transcript	protein_coding
rs35324223	11:46402852	downstream_gene_variant	MODIFIER	DGKZ	Transcript	protein_coding
rs35324223	11:46402852	upstream_gene_variant	MODIFIER	MDK	Transcript	retained_intron
rs35324223	11:46402852	upstream_gene_variant	MODIFIER	MDK	Transcript	nonsense_mediated_decay
rs35324223	11:46402852	intron_variant,non_coding_transcript_variant	MODIFIER	MDK	Transcript	retained_intron
rs35324223	11:46402852	downstream_gene_variant	MODIFIER	DGKZ	Transcript	nonsense_mediated_decay
rs35324223	11:46402852	downstream_gene_variant	MODIFIER	DGKZ	Transcript	retained_intron
rs35324223	11:46402852	downstream_gene_variant	MODIFIER	DGKZ	Transcript	protein_coding
rs35324223	11:46402852	downstream_gene_variant	MODIFIER	DGKZ	Transcript	retained_intron
rs35324223	11:46402852	downstream_gene_variant	MODIFIER	DGKZ	Transcript	protein_coding
rs35324223	11:46402852	downstream_gene_variant	MODIFIER	DGKZ	Transcript	processed_transcript
rs35324223	11:46402852	downstream_gene_variant	MODIFIER	DGKZ	Transcript	retained_intron
rs35324223	11:46402852	downstream_gene_variant	MODIFIER	DGKZ	Transcript	retained_intron
rs35324223	11:46402852	downstream_gene_variant	MODIFIER	DGKZ	Transcript	protein_coding
rs35324223	11:46402852	downstream_gene_variant	MODIFIER	DGKZ	Transcript	retained_intron
rs35324223	11:46402852	upstream_gene_variant	MODIFIER	MDK	Transcript	processed_transcript
rs35324223	11:46402852	intron_variant	MODIFIER	MDK	Transcript	protein_coding
rs35324223	11:46402852	downstream_gene_variant	MODIFIER	DGKZ	Transcript	retained_intron
rs35324223	11:46402852	downstream_gene_variant	MODIFIER	DGKZ	Transcript	protein_coding
rs35324223	11:46402852	downstream_gene_variant	MODIFIER	MIR4688	Transcript	miRNA
rs35324223	11:46402852	regulatory_region_variant	MODIFIER	-	RegulatoryFeature	promoter
rs74385561	11:47471053	upstream_gene_variant	MODIFIER	RAPSN	Transcript	protein_coding
rs74385561	11:47471053	upstream_gene_variant	MODIFIER	RAPSN	Transcript	protein_coding
rs74385561	11:47471053	upstream_gene_variant	MODIFIER	RAPSN	Transcript	protein_coding
rs74385561	11:47471053	upstream_gene_variant	MODIFIER	RAPSN	Transcript	protein_coding
rs61895110	11:47557160	intron_variant	MODIFIER	CELF1	Transcript	protein_coding
rs61895110	11:47557160	intron_variant	MODIFIER	CELF1	Transcript	protein_coding
rs61895110	11:47557160	intron_variant	MODIFIER	CELF1	Transcript	protein_coding
rs61895110	11:47557160	intron_variant	MODIFIER	CELF1	Transcript	protein_coding
rs61895110	11:47557160	intron_variant	MODIFIER	CELF1	Transcript	protein_coding
rs112223280	11:48145077	intron_variant	MODIFIER	PTPRJ	Transcript	protein_coding
rs112223280	11:48145077	intron_variant	MODIFIER	PTPRJ	Transcript	protein_coding
rs112223280	11:48145077	downstream_gene_variant	MODIFIER	PTPRJ	Transcript	processed_transcript
rs112223280	11:48145077	intron_variant	MODIFIER	PTPRJ	Transcript	protein_coding
rs112223280	11:48145077	downstream_gene_variant	MODIFIER	PTPRJ	Transcript	protein_coding
rs146077850	11:48812338	intergenic_variant	MODIFIER	-	-	-
rs146077850	11:48812338	intergenic_variant	MODIFIER	-	-	-
rs7930107	11:55570207	intergenic_variant	MODIFIER	-	-	-
rs7930107	11:55570207	intergenic_variant	MODIFIER	-	-	-
rs11228702	11:56420211	intergenic_variant	MODIFIER	-	-	-
rs1783828	11:57411521	downstream_gene_variant	MODIFIER	YPEL4	Transcript	protein_coding
rs1783828	11:57411521	downstream_gene_variant	MODIFIER	YPEL4	Transcript	protein_coding
rs1783828	11:57411521	downstream_gene_variant	MODIFIER	MIR130A	Transcript	miRNA
rs1783828	11:57411521	downstream_gene_variant	MODIFIER	MIR130A	Transcript	miRNA
rs1783828	11:57411521	downstream_gene_variant	MODIFIER	YPEL4	Transcript	retained_intron
rs1783828	11:57411521	downstream_gene_variant	MODIFIER	YPEL4	Transcript	retained_intron
rs1783828	11:57411521	downstream_gene_variant	MODIFIER	YPEL4	Transcript	protein_coding
rs1783828	11:57411521	downstream_gene_variant	MODIFIER	YPEL4	Transcript	protein_coding
rs1783828	11:57411521	upstream_gene_variant	MODIFIER	AP000662.4	Transcript	sense_overlapping
rs1783828	11:57411521	upstream_gene_variant	MODIFIER	AP000662.4	Transcript	sense_overlapping
rs1783828	11:57411521	intron_variant,non_coding_transcript_variant	MODIFIER	AP000662.4	Transcript	sense_overlapping
rs1783828	11:57411521	intron_variant,non_coding_transcript_variant	MODIFIER	AP000662.4	Transcript	sense_overlapping
rs1783828	11:57411521	downstream_gene_variant	MODIFIER	YPEL4	Transcript	retained_intron
rs1783828	11:57411521	downstream_gene_variant	MODIFIER	YPEL4	Transcript	retained_intron
rs1783828	11:57411521	upstream_gene_variant	MODIFIER	CLP1	Transcript	protein_coding
rs1783828	11:57411521	upstream_gene_variant	MODIFIER	CLP1	Transcript	protein_coding
rs1783828	11:57411521	downstream_gene_variant	MODIFIER	YPEL4	Transcript	processed_transcript
rs1783828	11:57411521	downstream_gene_variant	MODIFIER	YPEL4	Transcript	processed_transcript
rs1783828	11:57411521	upstream_gene_variant	MODIFIER	AP000662.4	Transcript	sense_overlapping
rs1783828	11:57411521	upstream_gene_variant	MODIFIER	AP000662.4	Transcript	sense_overlapping
rs1783828	11:57411521	intron_variant,non_coding_transcript_variant	MODIFIER	AP000662.4	Transcript	sense_overlapping
rs1783828	11:57411521	intron_variant,non_coding_transcript_variant	MODIFIER	AP000662.4	Transcript	sense_overlapping
rs1783828	11:57411521	downstream_gene_variant	MODIFIER	YPEL4	Transcript	processed_transcript
rs1783828	11:57411521	downstream_gene_variant	MODIFIER	YPEL4	Transcript	processed_transcript
rs1783828	11:57411521	downstream_gene_variant	MODIFIER	YPEL4	Transcript	nonsense_mediated_decay
rs1783828	11:57411521	downstream_gene_variant	MODIFIER	YPEL4	Transcript	nonsense_mediated_decay
rs1783828	11:57411521	downstream_gene_variant	MODIFIER	YPEL4	Transcript	processed_transcript
rs1783828	11:57411521	downstream_gene_variant	MODIFIER	YPEL4	Transcript	processed_transcript
rs1783828	11:57411521	downstream_gene_variant	MODIFIER	YPEL4	Transcript	protein_coding
rs1783828	11:57411521	downstream_gene_variant	MODIFIER	YPEL4	Transcript	protein_coding
rs1783828	11:57411521	downstream_gene_variant	MODIFIER	YPEL4	Transcript	protein_coding
rs1783828	11:57411521	downstream_gene_variant	MODIFIER	YPEL4	Transcript	protein_coding
rs1783828	11:57411521	downstream_gene_variant	MODIFIER	YPEL4	Transcript	protein_coding
rs1783828	11:57411521	downstream_gene_variant	MODIFIER	YPEL4	Transcript	protein_coding
rs1783828	11:57411521	regulatory_region_variant	MODIFIER	-	RegulatoryFeature	enhancer
rs1783828	11:57411521	regulatory_region_variant	MODIFIER	-	RegulatoryFeature	enhancer
rs144208208	11:63513445	intron_variant	MODIFIER	RTN3	Transcript	protein_coding
rs144208208	11:63513445	intron_variant	MODIFIER	RTN3	Transcript	protein_coding
rs144208208	11:63513445	intron_variant	MODIFIER	RTN3	Transcript	protein_coding
rs144208208	11:63513445	intron_variant	MODIFIER	RTN3	Transcript	protein_coding
rs144208208	11:63513445	intron_variant	MODIFIER	RTN3	Transcript	protein_coding
rs144208208	11:63513445	intron_variant,NMD_transcript_variant	MODIFIER	RTN3	Transcript	nonsense_mediated_decay
rs144208208	11:63513445	intron_variant	MODIFIER	RTN3	Transcript	protein_coding
rs144208208	11:63513445	intron_variant	MODIFIER	RTN3	Transcript	protein_coding
rs144208208	11:63513445	intron_variant	MODIFIER	RTN3	Transcript	protein_coding
rs144208208	11:63513445	intron_variant,non_coding_transcript_variant	MODIFIER	RTN3	Transcript	retained_intron
rs112011949	11:63594656	3_prime_UTR_variant	MODIFIER	C11orf84	Transcript	protein_coding
rs112011949	11:63594656	3_prime_UTR_variant	MODIFIER	C11orf84	Transcript	protein_coding
rs112011949	11:63594656	downstream_gene_variant	MODIFIER	C11orf84	Transcript	protein_coding
rs112011949	11:63594656	downstream_gene_variant	MODIFIER	C11orf84	Transcript	protein_coding
rs112011949	11:63594656	downstream_gene_variant	MODIFIER	C11orf84	Transcript	protein_coding
rs112011949	11:63594656	downstream_gene_variant	MODIFIER	C11orf84	Transcript	protein_coding
rs10750766	11:65473798	regulatory_region_variant	MODIFIER	-	RegulatoryFeature	enhancer
rs10750766	11:65473798	intergenic_variant	MODIFIER	-	-	-
rs75713100	11:77517973	intron_variant	MODIFIER	RSF1	Transcript	protein_coding
rs75713100	11:77517973	intron_variant	MODIFIER	RSF1	Transcript	protein_coding
rs75713100	11:77517973	intron_variant	MODIFIER	RSF1	Transcript	protein_coding
rs75713100	11:77517973	intron_variant	MODIFIER	RSF1	Transcript	protein_coding
rs75713100	11:77517973	intron_variant	MODIFIER	RSF1	Transcript	protein_coding
rs75713100	11:77517973	intron_variant	MODIFIER	RSF1	Transcript	protein_coding
rs75713100	11:77517973	intron_variant,non_coding_transcript_variant	MODIFIER	RSF1	Transcript	retained_intron
rs75713100	11:77517973	intron_variant,non_coding_transcript_variant	MODIFIER	RSF1	Transcript	retained_intron
rs75713100	11:77517973	intron_variant	MODIFIER	RSF1	Transcript	protein_coding
rs75713100	11:77517973	intron_variant	MODIFIER	RSF1	Transcript	protein_coding
rs2450128	11:77940075	intron_variant	MODIFIER	GAB2	Transcript	protein_coding
rs2450128	11:77940075	intron_variant	MODIFIER	GAB2	Transcript	protein_coding
rs2450128	11:77940075	intron_variant	MODIFIER	GAB2	Transcript	protein_coding
rs2450128	11:77940075	intron_variant	MODIFIER	GAB2	Transcript	protein_coding
rs2450128	11:77940075	intron_variant,non_coding_transcript_variant	MODIFIER	GAB2	Transcript	processed_transcript
rs2450128	11:77940075	intron_variant,non_coding_transcript_variant	MODIFIER	GAB2	Transcript	processed_transcript
rs2450128	11:77940075	intron_variant,non_coding_transcript_variant	MODIFIER	GAB2	Transcript	processed_transcript
rs2450128	11:77940075	intron_variant,non_coding_transcript_variant	MODIFIER	GAB2	Transcript	processed_transcript
rs597319	11:86853997	intron_variant	MODIFIER	TMEM135	Transcript	protein_coding
rs597319	11:86853997	intron_variant	MODIFIER	TMEM135	Transcript	protein_coding
rs597319	11:86853997	intron_variant	MODIFIER	TMEM135	Transcript	protein_coding
rs597319	11:86853997	intron_variant	MODIFIER	TMEM135	Transcript	protein_coding
rs597319	11:86853997	intron_variant	MODIFIER	TMEM135	Transcript	protein_coding
rs597319	11:86853997	intron_variant	MODIFIER	TMEM135	Transcript	protein_coding
rs597319	11:86853997	intron_variant	MODIFIER	TMEM135	Transcript	protein_coding
rs597319	11:86853997	intron_variant	MODIFIER	TMEM135	Transcript	protein_coding
rs597319	11:86853997	intron_variant	MODIFIER	TMEM135	Transcript	protein_coding
rs597319	11:86853997	intron_variant	MODIFIER	TMEM135	Transcript	protein_coding
rs597319	11:86853997	intron_variant,non_coding_transcript_variant	MODIFIER	TMEM135	Transcript	retained_intron
rs597319	11:86853997	intron_variant,non_coding_transcript_variant	MODIFIER	TMEM135	Transcript	retained_intron
rs597319	11:86853997	intron_variant,non_coding_transcript_variant	MODIFIER	TMEM135	Transcript	retained_intron
rs597319	11:86853997	intron_variant,non_coding_transcript_variant	MODIFIER	TMEM135	Transcript	retained_intron
rs597319	11:86853997	intron_variant	MODIFIER	TMEM135	Transcript	protein_coding
rs597319	11:86853997	intron_variant	MODIFIER	TMEM135	Transcript	protein_coding
rs597319	11:86853997	intron_variant	MODIFIER	TMEM135	Transcript	protein_coding
rs597319	11:86853997	intron_variant	MODIFIER	TMEM135	Transcript	protein_coding
rs7107378	11:111401840	intron_variant	MODIFIER	C11orf88	Transcript	protein_coding
rs7107378	11:111401840	intron_variant	MODIFIER	C11orf88	Transcript	protein_coding
rs7107378	11:111401840	intron_variant	MODIFIER	C11orf88	Transcript	protein_coding
rs7107378	11:111401840	intron_variant,NMD_transcript_variant	MODIFIER	C11orf88	Transcript	nonsense_mediated_decay
rs7107378	11:111401840	upstream_gene_variant	MODIFIER	RP11-794P6.6	Transcript	antisense
rs1048932	11:115044850	downstream_gene_variant	MODIFIER	CADM1	Transcript	protein_coding
rs1048932	11:115044850	downstream_gene_variant	MODIFIER	CADM1	Transcript	protein_coding
rs1048932	11:115044850	3_prime_UTR_variant	MODIFIER	CADM1	Transcript	protein_coding
rs1048932	11:115044850	3_prime_UTR_variant	MODIFIER	CADM1	Transcript	protein_coding
rs1048932	11:115044850	downstream_gene_variant	MODIFIER	CADM1	Transcript	protein_coding
rs1048932	11:115044850	downstream_gene_variant	MODIFIER	CADM1	Transcript	protein_coding
rs1048932	11:115044850	downstream_gene_variant	MODIFIER	CADM1	Transcript	protein_coding
rs1048932	11:115044850	downstream_gene_variant	MODIFIER	CADM1	Transcript	protein_coding
rs1048932	11:115044850	intron_variant,non_coding_transcript_variant	MODIFIER	CADM1	Transcript	processed_transcript
rs1048932	11:115044850	intron_variant,non_coding_transcript_variant	MODIFIER	CADM1	Transcript	processed_transcript
rs1048932	11:115044850	downstream_gene_variant	MODIFIER	CADM1	Transcript	retained_intron
rs1048932	11:115044850	downstream_gene_variant	MODIFIER	CADM1	Transcript	retained_intron
rs1048932	11:115044850	3_prime_UTR_variant	MODIFIER	CADM1	Transcript	protein_coding
rs1048932	11:115044850	3_prime_UTR_variant	MODIFIER	CADM1	Transcript	protein_coding
rs1048932	11:115044850	downstream_gene_variant	MODIFIER	CADM1	Transcript	processed_transcript
rs1048932	11:115044850	downstream_gene_variant	MODIFIER	CADM1	Transcript	processed_transcript
rs1048932	11:115044850	downstream_gene_variant	MODIFIER	CADM1	Transcript	protein_coding
rs1048932	11:115044850	downstream_gene_variant	MODIFIER	CADM1	Transcript	protein_coding
rs1048932	11:115044850	intron_variant,non_coding_transcript_variant	MODIFIER	CADM1	Transcript	processed_transcript
rs1048932	11:115044850	intron_variant,non_coding_transcript_variant	MODIFIER	CADM1	Transcript	processed_transcript
rs1048932	11:115044850	downstream_gene_variant	MODIFIER	CADM1	Transcript	retained_intron
rs1048932	11:115044850	downstream_gene_variant	MODIFIER	CADM1	Transcript	retained_intron
rs4936325	11:115125119	intron_variant	MODIFIER	CADM1	Transcript	protein_coding
rs4936325	11:115125119	intron_variant	MODIFIER	CADM1	Transcript	protein_coding
rs4936325	11:115125119	intron_variant	MODIFIER	CADM1	Transcript	protein_coding
rs4936325	11:115125119	intron_variant	MODIFIER	CADM1	Transcript	protein_coding
rs4936325	11:115125119	intron_variant	MODIFIER	CADM1	Transcript	protein_coding
rs4936325	11:115125119	intron_variant	MODIFIER	CADM1	Transcript	protein_coding
rs4936325	11:115125119	intron_variant	MODIFIER	CADM1	Transcript	protein_coding
rs4936325	11:115125119	intron_variant	MODIFIER	CADM1	Transcript	protein_coding
rs4936325	11:115125119	intron_variant,non_coding_transcript_variant	MODIFIER	CADM1	Transcript	processed_transcript
rs4936325	11:115125119	intron_variant,non_coding_transcript_variant	MODIFIER	CADM1	Transcript	processed_transcript
rs4936325	11:115125119	intron_variant,NMD_transcript_variant	MODIFIER	CADM1	Transcript	nonsense_mediated_decay
rs4936325	11:115125119	intron_variant,NMD_transcript_variant	MODIFIER	CADM1	Transcript	nonsense_mediated_decay
rs4936325	11:115125119	intron_variant,non_coding_transcript_variant	MODIFIER	CADM1	Transcript	retained_intron
rs4936325	11:115125119	intron_variant,non_coding_transcript_variant	MODIFIER	CADM1	Transcript	retained_intron
rs4936325	11:115125119	intron_variant	MODIFIER	CADM1	Transcript	protein_coding
rs4936325	11:115125119	intron_variant	MODIFIER	CADM1	Transcript	protein_coding
rs4936325	11:115125119	intron_variant	MODIFIER	CADM1	Transcript	protein_coding
rs4936325	11:115125119	intron_variant	MODIFIER	CADM1	Transcript	protein_coding
rs4936325	11:115125119	intron_variant	MODIFIER	CADM1	Transcript	protein_coding
rs4936325	11:115125119	intron_variant	MODIFIER	CADM1	Transcript	protein_coding
rs4936325	11:115125119	intron_variant	MODIFIER	CADM1	Transcript	protein_coding
rs4936325	11:115125119	intron_variant	MODIFIER	CADM1	Transcript	protein_coding
rs4936325	11:115125119	intron_variant	MODIFIER	CADM1	Transcript	protein_coding
rs4936325	11:115125119	intron_variant	MODIFIER	CADM1	Transcript	protein_coding
rs58868870	11:118668296	intergenic_variant	MODIFIER	-	-	-
rs4121970	11:121900440	intron_variant,non_coding_transcript_variant	MODIFIER	RP11-166D19.1	Transcript	sense_overlapping
rs4121970	11:121900440	intron_variant,non_coding_transcript_variant	MODIFIER	RP11-166D19.1	Transcript	sense_overlapping
rs11062204	12:2475403	intron_variant	MODIFIER	CACNA1C	Transcript	protein_coding
rs11062204	12:2475403	intron_variant	MODIFIER	CACNA1C	Transcript	protein_coding
rs11062204	12:2475403	intron_variant	MODIFIER	CACNA1C	Transcript	protein_coding
rs11062204	12:2475403	intron_variant	MODIFIER	CACNA1C	Transcript	protein_coding
rs11062204	12:2475403	intron_variant	MODIFIER	CACNA1C	Transcript	protein_coding
rs11062204	12:2475403	intron_variant	MODIFIER	CACNA1C	Transcript	protein_coding
rs11062204	12:2475403	intron_variant	MODIFIER	CACNA1C	Transcript	protein_coding
rs11062204	12:2475403	intron_variant	MODIFIER	CACNA1C	Transcript	protein_coding
rs11062204	12:2475403	intron_variant	MODIFIER	CACNA1C	Transcript	protein_coding
rs11062204	12:2475403	intron_variant	MODIFIER	CACNA1C	Transcript	protein_coding
rs11062204	12:2475403	intron_variant	MODIFIER	CACNA1C	Transcript	protein_coding
rs11062204	12:2475403	intron_variant	MODIFIER	CACNA1C	Transcript	protein_coding
rs11062204	12:2475403	intron_variant	MODIFIER	CACNA1C	Transcript	protein_coding
rs11062204	12:2475403	intron_variant	MODIFIER	CACNA1C	Transcript	protein_coding
rs11062204	12:2475403	intron_variant	MODIFIER	CACNA1C	Transcript	protein_coding
rs11062204	12:2475403	intron_variant	MODIFIER	CACNA1C	Transcript	protein_coding
rs11062204	12:2475403	intron_variant	MODIFIER	CACNA1C	Transcript	protein_coding
rs11062204	12:2475403	intron_variant	MODIFIER	CACNA1C	Transcript	protein_coding
rs11062204	12:2475403	intron_variant	MODIFIER	CACNA1C	Transcript	protein_coding
rs11062204	12:2475403	intron_variant	MODIFIER	CACNA1C	Transcript	protein_coding
rs11062204	12:2475403	intron_variant	MODIFIER	CACNA1C	Transcript	protein_coding
rs11062204	12:2475403	intron_variant	MODIFIER	CACNA1C	Transcript	protein_coding
rs11062204	12:2475403	intron_variant	MODIFIER	CACNA1C	Transcript	protein_coding
rs11062204	12:2475403	intron_variant	MODIFIER	CACNA1C	Transcript	protein_coding
rs11062204	12:2475403	intron_variant	MODIFIER	CACNA1C	Transcript	protein_coding
rs11062204	12:2475403	intron_variant	MODIFIER	CACNA1C	Transcript	protein_coding
rs11062204	12:2475403	intron_variant	MODIFIER	CACNA1C	Transcript	protein_coding
rs11062204	12:2475403	intron_variant	MODIFIER	CACNA1C	Transcript	protein_coding
rs11062204	12:2475403	intron_variant	MODIFIER	CACNA1C	Transcript	protein_coding
rs11062204	12:2475403	intron_variant	MODIFIER	CACNA1C	Transcript	protein_coding
rs11062204	12:2475403	intron_variant	MODIFIER	CACNA1C	Transcript	protein_coding
rs11062204	12:2475403	intron_variant	MODIFIER	CACNA1C	Transcript	protein_coding
rs11062204	12:2475403	intron_variant	MODIFIER	CACNA1C	Transcript	protein_coding
rs11062204	12:2475403	intron_variant	MODIFIER	CACNA1C	Transcript	protein_coding
rs11062204	12:2475403	intron_variant	MODIFIER	CACNA1C	Transcript	protein_coding
rs11062204	12:2475403	intron_variant	MODIFIER	CACNA1C	Transcript	protein_coding
rs11062204	12:2475403	intron_variant	MODIFIER	CACNA1C	Transcript	protein_coding
rs11062204	12:2475403	intron_variant	MODIFIER	CACNA1C	Transcript	protein_coding
rs11062204	12:2475403	intron_variant	MODIFIER	CACNA1C	Transcript	protein_coding
rs11062204	12:2475403	intron_variant	MODIFIER	CACNA1C	Transcript	protein_coding
rs11062204	12:2475403	intron_variant	MODIFIER	CACNA1C	Transcript	protein_coding
rs11062204	12:2475403	intron_variant	MODIFIER	CACNA1C	Transcript	protein_coding
rs11062204	12:2475403	intron_variant	MODIFIER	CACNA1C	Transcript	protein_coding
rs11062204	12:2475403	intron_variant	MODIFIER	CACNA1C	Transcript	protein_coding
rs11062204	12:2475403	intron_variant	MODIFIER	CACNA1C	Transcript	protein_coding
rs11062204	12:2475403	intron_variant	MODIFIER	CACNA1C	Transcript	protein_coding
rs56196860	12:2908330	missense_variant	MODERATE	FKBP4	Transcript	protein_coding
rs56196860	12:2908330	downstream_gene_variant	MODIFIER	FKBP4	Transcript	protein_coding
rs56196860	12:2908330	upstream_gene_variant	MODIFIER	FKBP4	Transcript	protein_coding
rs56196860	12:2908330	downstream_gene_variant	MODIFIER	FKBP4	Transcript	processed_transcript
rs56196860	12:2908330	upstream_gene_variant	MODIFIER	CBX3P4	Transcript	processed_transcript
rs56196860	12:2908330	non_coding_transcript_exon_variant	MODIFIER	FKBP4	Transcript	retained_intron
rs56196860	12:2908330	downstream_gene_variant	MODIFIER	FKBP4	Transcript	nonsense_mediated_decay
rs56196860	12:2908330	upstream_gene_variant	MODIFIER	FKBP4	Transcript	protein_coding
rs56196860	12:2908330	intron_variant,non_coding_transcript_variant	MODIFIER	RP4-816N1.7	Transcript	antisense
rs56196860	12:2908330	intron_variant,non_coding_transcript_variant	MODIFIER	RP4-816N1.6	Transcript	antisense
rs7965883	12:6695787	intron_variant	MODIFIER	CHD4	Transcript	protein_coding
rs7965883	12:6695787	intron_variant	MODIFIER	CHD4	Transcript	protein_coding
rs7965883	12:6695787	downstream_gene_variant	MODIFIER	RP5-940J5.6	Transcript	antisense
rs7965883	12:6695787	intron_variant,non_coding_transcript_variant	MODIFIER	CHD4	Transcript	processed_transcript
rs7965883	12:6695787	downstream_gene_variant	MODIFIER	CHD4	Transcript	retained_intron
rs7965883	12:6695787	intron_variant,non_coding_transcript_variant	MODIFIER	CHD4	Transcript	processed_transcript
rs7965883	12:6695787	intron_variant	MODIFIER	CHD4	Transcript	protein_coding
rs7965883	12:6695787	intron_variant	MODIFIER	CHD4	Transcript	protein_coding
rs28735279	12:49249546	upstream_gene_variant	MODIFIER	DDX23	Transcript	protein_coding
rs28735279	12:49249546	downstream_gene_variant	MODIFIER	RND1	Transcript	protein_coding
rs28735279	12:49249546	upstream_gene_variant	MODIFIER	DDX23	Transcript	nonsense_mediated_decay
rs28735279	12:49249546	downstream_gene_variant	MODIFIER	RND1	Transcript	retained_intron
rs28735279	12:49249546	downstream_gene_variant	MODIFIER	RND1	Transcript	protein_coding
rs28735279	12:49249546	upstream_gene_variant	MODIFIER	DDX23	Transcript	retained_intron
rs28735279	12:49249546	upstream_gene_variant	MODIFIER	DDX23	Transcript	protein_coding
rs28735279	12:49249546	upstream_gene_variant	MODIFIER	DDX23	Transcript	processed_transcript
rs28735279	12:49249546	upstream_gene_variant	MODIFIER	DDX23	Transcript	protein_coding
rs28735279	12:49249546	upstream_gene_variant	MODIFIER	DDX23	Transcript	processed_transcript
rs28735279	12:49249546	upstream_gene_variant	MODIFIER	DDX23	Transcript	processed_transcript
rs28735279	12:49249546	downstream_gene_variant	MODIFIER	RND1	Transcript	retained_intron
rs17123362	12:49255964	intron_variant	MODIFIER	RND1	Transcript	protein_coding
rs17123362	12:49255964	upstream_gene_variant	MODIFIER	RND1	Transcript	retained_intron
rs17123362	12:49255964	upstream_gene_variant	MODIFIER	RND1	Transcript	protein_coding
rs17123362	12:49255964	intron_variant,NMD_transcript_variant	MODIFIER	RND1	Transcript	nonsense_mediated_decay
rs17123362	12:49255964	non_coding_transcript_exon_variant	MODIFIER	RND1	Transcript	retained_intron
rs10875906	12:49385679	downstream_gene_variant	MODIFIER	DDN	Transcript	protein_coding
rs10875906	12:49385679	downstream_gene_variant	MODIFIER	DDN	Transcript	protein_coding
rs10875906	12:49385679	upstream_gene_variant	MODIFIER	RP11-386G11.3	Transcript	antisense
rs10875906	12:49385679	upstream_gene_variant	MODIFIER	RP11-386G11.3	Transcript	antisense
rs7488343	12:49689597	intron_variant	MODIFIER	PRPH	Transcript	protein_coding
rs7488343	12:49689597	intron_variant	MODIFIER	PRPH	Transcript	protein_coding
rs7488343	12:49689597	upstream_gene_variant	MODIFIER	PRPH	Transcript	retained_intron
rs7488343	12:49689597	upstream_gene_variant	MODIFIER	PRPH	Transcript	protein_coding
rs7488343	12:49689597	non_coding_transcript_exon_variant	MODIFIER	PRPH	Transcript	retained_intron
rs7488343	12:49689597	non_coding_transcript_exon_variant	MODIFIER	PRPH	Transcript	retained_intron
rs7488343	12:49689597	downstream_gene_variant	MODIFIER	PRPH	Transcript	processed_transcript
rs7488343	12:49689597	non_coding_transcript_exon_variant	MODIFIER	RP11-161H23.9	Transcript	antisense
rs117960076	12:49982617	intron_variant	MODIFIER	FAM186B	Transcript	protein_coding
rs117960076	12:49982617	upstream_gene_variant	MODIFIER	RNU6-834P	Transcript	snRNA
rs117960076	12:49982617	intron_variant,non_coding_transcript_variant	MODIFIER	PRPF40B	Transcript	processed_transcript
rs117960076	12:49982617	intron_variant	MODIFIER	FAM186B	Transcript	protein_coding
rs117960076	12:49982617	intron_variant,NMD_transcript_variant	MODIFIER	FAM186B	Transcript	nonsense_mediated_decay
rs117960076	12:49982617	intron_variant	MODIFIER	FAM186B	Transcript	protein_coding
rs117960076	12:49982617	intron_variant,non_coding_transcript_variant	MODIFIER	PRPF40B	Transcript	processed_transcript
rs117960076	12:49982617	intron_variant	MODIFIER	FAM186B	Transcript	protein_coding
rs117960076	12:49982617	intron_variant	MODIFIER	FAM186B	Transcript	protein_coding
rs117960076	12:49982617	intron_variant	MODIFIER	PRPF40B	Transcript	protein_coding
rs7132908	12:50263148	3_prime_UTR_variant	MODIFIER	FAIM2	Transcript	protein_coding
rs7132908	12:50263148	3_prime_UTR_variant	MODIFIER	FAIM2	Transcript	protein_coding
rs7132908	12:50263148	downstream_gene_variant	MODIFIER	RP11-70F11.7	Transcript	lincRNA
rs7132908	12:50263148	downstream_gene_variant	MODIFIER	RP11-70F11.7	Transcript	lincRNA
rs7132908	12:50263148	downstream_gene_variant	MODIFIER	FAIM2	Transcript	nonsense_mediated_decay
rs7132908	12:50263148	downstream_gene_variant	MODIFIER	FAIM2	Transcript	nonsense_mediated_decay
rs7132908	12:50263148	downstream_gene_variant	MODIFIER	FAIM2	Transcript	protein_coding
rs7132908	12:50263148	downstream_gene_variant	MODIFIER	FAIM2	Transcript	protein_coding
rs7132908	12:50263148	downstream_gene_variant	MODIFIER	FAIM2	Transcript	protein_coding
rs7132908	12:50263148	downstream_gene_variant	MODIFIER	FAIM2	Transcript	protein_coding
rs7132908	12:50263148	downstream_gene_variant	MODIFIER	FAIM2	Transcript	protein_coding
rs7132908	12:50263148	downstream_gene_variant	MODIFIER	FAIM2	Transcript	protein_coding
rs7132908	12:50263148	regulatory_region_variant	MODIFIER	-	RegulatoryFeature	enhancer
rs7132908	12:50263148	regulatory_region_variant	MODIFIER	-	RegulatoryFeature	enhancer
rs2456973	12:56416928	intron_variant	MODIFIER	IKZF4	Transcript	protein_coding
rs2456973	12:56416928	intron_variant	MODIFIER	IKZF4	Transcript	protein_coding
rs2456973	12:56416928	intron_variant	MODIFIER	IKZF4	Transcript	protein_coding
rs2456973	12:56416928	intron_variant	MODIFIER	IKZF4	Transcript	protein_coding
rs2456973	12:56416928	intron_variant	MODIFIER	IKZF4	Transcript	protein_coding
rs2456973	12:56416928	intron_variant	MODIFIER	IKZF4	Transcript	protein_coding
rs2456973	12:56416928	intron_variant,non_coding_transcript_variant	MODIFIER	IKZF4	Transcript	processed_transcript
rs2456973	12:56416928	intron_variant,non_coding_transcript_variant	MODIFIER	IKZF4	Transcript	processed_transcript
rs2456973	12:56416928	intron_variant	MODIFIER	IKZF4	Transcript	protein_coding
rs2456973	12:56416928	intron_variant	MODIFIER	IKZF4	Transcript	protein_coding
rs2456973	12:56416928	intron_variant,non_coding_transcript_variant	MODIFIER	IKZF4	Transcript	processed_transcript
rs2456973	12:56416928	intron_variant,non_coding_transcript_variant	MODIFIER	IKZF4	Transcript	processed_transcript
rs2456973	12:56416928	intron_variant,non_coding_transcript_variant	MODIFIER	IKZF4	Transcript	processed_transcript
rs2456973	12:56416928	intron_variant,non_coding_transcript_variant	MODIFIER	IKZF4	Transcript	processed_transcript
rs2456973	12:56416928	intron_variant,non_coding_transcript_variant	MODIFIER	IKZF4	Transcript	processed_transcript
rs2456973	12:56416928	intron_variant,non_coding_transcript_variant	MODIFIER	IKZF4	Transcript	processed_transcript
rs2456973	12:56416928	intron_variant,NMD_transcript_variant	MODIFIER	IKZF4	Transcript	nonsense_mediated_decay
rs2456973	12:56416928	intron_variant,NMD_transcript_variant	MODIFIER	IKZF4	Transcript	nonsense_mediated_decay
rs2456973	12:56416928	upstream_gene_variant	MODIFIER	IKZF4	Transcript	retained_intron
rs2456973	12:56416928	upstream_gene_variant	MODIFIER	IKZF4	Transcript	retained_intron
rs2456973	12:56416928	intron_variant,non_coding_transcript_variant	MODIFIER	IKZF4	Transcript	processed_transcript
rs2456973	12:56416928	intron_variant,non_coding_transcript_variant	MODIFIER	IKZF4	Transcript	processed_transcript
rs2456973	12:56416928	downstream_gene_variant	MODIFIER	IKZF4	Transcript	protein_coding
rs2456973	12:56416928	downstream_gene_variant	MODIFIER	IKZF4	Transcript	protein_coding
rs58389529	12:57428728	intron_variant	MODIFIER	MYO1A	Transcript	protein_coding
rs58389529	12:57428728	intron_variant	MODIFIER	MYO1A	Transcript	protein_coding
rs58389529	12:57428728	downstream_gene_variant	MODIFIER	MYO1A	Transcript	processed_transcript
rs58389529	12:57428728	upstream_gene_variant	MODIFIER	MYO1A	Transcript	processed_transcript
rs58389529	12:57428728	upstream_gene_variant	MODIFIER	MYO1A	Transcript	retained_intron
rs58389529	12:57428728	intron_variant	MODIFIER	MYO1A	Transcript	protein_coding
rs58389529	12:57428728	intron_variant,NMD_transcript_variant	MODIFIER	MYO1A	Transcript	nonsense_mediated_decay
rs1369546	12:92548180	intron_variant,non_coding_transcript_variant	MODIFIER	RP11-796E2.4	Transcript	antisense
rs1369546	12:92548180	intron_variant,non_coding_transcript_variant	MODIFIER	RP11-796E2.4	Transcript	antisense
rs1369546	12:92548180	intron_variant,non_coding_transcript_variant	MODIFIER	RP11-796E2.4	Transcript	antisense
rs1369546	12:92548180	intron_variant,non_coding_transcript_variant	MODIFIER	RP11-796E2.4	Transcript	antisense
rs1369546	12:92548180	intron_variant,non_coding_transcript_variant	MODIFIER	RP11-796E2.4	Transcript	antisense
rs1369546	12:92548180	intron_variant,non_coding_transcript_variant	MODIFIER	RP11-796E2.4	Transcript	antisense
rs7310389	12:93976636	intron_variant	MODIFIER	SOCS2	Transcript	protein_coding
rs7310389	12:93976636	intron_variant	MODIFIER	SOCS2	Transcript	protein_coding
rs7310389	12:93976636	intron_variant	MODIFIER	SOCS2	Transcript	protein_coding
rs10777536	12:94120732	intron_variant	MODIFIER	CRADD	Transcript	protein_coding
rs10777536	12:94120732	intron_variant	MODIFIER	CRADD	Transcript	protein_coding
rs10777536	12:94120732	intron_variant	MODIFIER	CRADD	Transcript	protein_coding
rs10777536	12:94120732	intron_variant	MODIFIER	CRADD	Transcript	protein_coding
rs10777536	12:94120732	intron_variant,non_coding_transcript_variant	MODIFIER	CRADD	Transcript	processed_transcript
rs10777536	12:94120732	intron_variant,non_coding_transcript_variant	MODIFIER	RP11-887P2.5	Transcript	antisense
rs10777536	12:94120732	intron_variant,NMD_transcript_variant	MODIFIER	CRADD	Transcript	nonsense_mediated_decay
rs10777536	12:94120732	intron_variant,non_coding_transcript_variant	MODIFIER	RP11-887P2.5	Transcript	antisense
rs10777536	12:94120732	intron_variant	MODIFIER	CRADD	Transcript	protein_coding
rs10777536	12:94120732	intron_variant	MODIFIER	CRADD	Transcript	protein_coding
rs8853	12:115108907	3_prime_UTR_variant	MODIFIER	TBX3	Transcript	protein_coding
rs8853	12:115108907	3_prime_UTR_variant	MODIFIER	TBX3	Transcript	protein_coding
rs4942923	13:33381025	intergenic_variant	MODIFIER	-	-	-
rs4942923	13:33381025	intergenic_variant	MODIFIER	-	-	-
rs9532563	13:41160270	intron_variant	MODIFIER	FOXO1	Transcript	protein_coding
rs9532563	13:41160270	regulatory_region_variant	MODIFIER	-	RegulatoryFeature	enhancer
rs9598274	13:61994491	intron_variant	MODIFIER	PCDH20	Transcript	protein_coding
rs9598274	13:61994491	intron_variant	MODIFIER	PCDH20	Transcript	protein_coding
rs9598274	13:61994491	upstream_gene_variant	MODIFIER	PCDH20	Transcript	protein_coding
rs9598274	13:61994491	upstream_gene_variant	MODIFIER	PCDH20	Transcript	protein_coding
rs9598274	13:61994491	downstream_gene_variant	MODIFIER	PCDH20	Transcript	processed_transcript
rs9598274	13:61994491	downstream_gene_variant	MODIFIER	PCDH20	Transcript	processed_transcript
rs2104388	13:74675573	intron_variant	MODIFIER	KLF12	Transcript	protein_coding
rs17834322	14:60457049	intron_variant,NMD_transcript_variant	MODIFIER	LRRC9	Transcript	nonsense_mediated_decay
rs17834322	14:60457049	intron_variant	MODIFIER	LRRC9	Transcript	protein_coding
rs17834322	14:60457049	intron_variant,non_coding_transcript_variant	MODIFIER	RP11-16B13.1	Transcript	antisense
rs17834322	14:60457049	intron_variant,non_coding_transcript_variant	MODIFIER	RP11-16B13.1	Transcript	antisense
rs76555205	14:61013938	downstream_gene_variant	MODIFIER	RP11-1042B17.4	Transcript	transcribed_processed_pseudogene
rs76555205	14:61013938	intron_variant,non_coding_transcript_variant	MODIFIER	RP11-1042B17.3	Transcript	antisense
rs34935520	14:61091401	intergenic_variant	MODIFIER	-	-	-
rs61991703	14:61239187	intron_variant	MODIFIER	MNAT1	Transcript	protein_coding
rs61991703	14:61239187	intron_variant	MODIFIER	MNAT1	Transcript	protein_coding
rs61991703	14:61239187	intron_variant,non_coding_transcript_variant	MODIFIER	MNAT1	Transcript	processed_transcript
rs61991703	14:61239187	intron_variant,non_coding_transcript_variant	MODIFIER	MNAT1	Transcript	retained_intron
rs1256048	14:64728280	intron_variant	MODIFIER	ESR2	Transcript	protein_coding
rs1256048	14:64728280	intron_variant	MODIFIER	ESR2	Transcript	protein_coding
rs1256048	14:64728280	intron_variant	MODIFIER	ESR2	Transcript	protein_coding
rs1256048	14:64728280	intron_variant	MODIFIER	ESR2	Transcript	protein_coding
rs1256048	14:64728280	intron_variant	MODIFIER	ESR2	Transcript	protein_coding
rs1256048	14:64728280	intron_variant	MODIFIER	ESR2	Transcript	protein_coding
rs1256048	14:64728280	intron_variant,NMD_transcript_variant	MODIFIER	ESR2	Transcript	nonsense_mediated_decay
rs1256048	14:64728280	intron_variant,NMD_transcript_variant	MODIFIER	ESR2	Transcript	nonsense_mediated_decay
rs1256048	14:64728280	intron_variant,NMD_transcript_variant	MODIFIER	ESR2	Transcript	nonsense_mediated_decay
rs1256048	14:64728280	intron_variant	MODIFIER	ESR2	Transcript	protein_coding
rs1256048	14:64728280	intron_variant	MODIFIER	ESR2	Transcript	protein_coding
rs1256048	14:64728280	intron_variant	MODIFIER	ESR2	Transcript	protein_coding
rs1256048	14:64728280	intron_variant	MODIFIER	ESR2	Transcript	protein_coding
rs1256048	14:64728280	intron_variant	MODIFIER	ESR2	Transcript	protein_coding
rs1256048	14:64728280	intron_variant	MODIFIER	ESR2	Transcript	protein_coding
rs1256048	14:64728280	intron_variant	MODIFIER	ESR2	Transcript	protein_coding
rs1256048	14:64728280	intron_variant	MODIFIER	ESR2	Transcript	protein_coding
rs1256048	14:64728280	intron_variant	MODIFIER	ESR2	Transcript	protein_coding
rs1256048	14:64728280	intron_variant	MODIFIER	ESR2	Transcript	protein_coding
rs1256048	14:64728280	intron_variant	MODIFIER	ESR2	Transcript	protein_coding
rs1256048	14:64728280	intron_variant	MODIFIER	ESR2	Transcript	protein_coding
rs1256048	14:64728280	intron_variant	MODIFIER	ESR2	Transcript	protein_coding
rs1256048	14:64728280	intron_variant	MODIFIER	ESR2	Transcript	protein_coding
rs1256048	14:64728280	intron_variant	MODIFIER	ESR2	Transcript	protein_coding
rs1256048	14:64728280	intron_variant,non_coding_transcript_variant	MODIFIER	ESR2	Transcript	processed_transcript
rs1256048	14:64728280	intron_variant,non_coding_transcript_variant	MODIFIER	ESR2	Transcript	processed_transcript
rs1256048	14:64728280	intron_variant,non_coding_transcript_variant	MODIFIER	ESR2	Transcript	processed_transcript
rs1256048	14:64728280	intron_variant	MODIFIER	ESR2	Transcript	protein_coding
rs1256048	14:64728280	intron_variant	MODIFIER	ESR2	Transcript	protein_coding
rs1256048	14:64728280	intron_variant	MODIFIER	ESR2	Transcript	protein_coding
rs1256048	14:64728280	intron_variant	MODIFIER	ESR2	Transcript	protein_coding
rs1256048	14:64728280	intron_variant	MODIFIER	ESR2	Transcript	protein_coding
rs1256048	14:64728280	intron_variant	MODIFIER	ESR2	Transcript	protein_coding
rs1256048	14:64728280	intron_variant,non_coding_transcript_variant	MODIFIER	ESR2	Transcript	processed_transcript
rs1256048	14:64728280	intron_variant,non_coding_transcript_variant	MODIFIER	ESR2	Transcript	processed_transcript
rs1256048	14:64728280	intron_variant,non_coding_transcript_variant	MODIFIER	ESR2	Transcript	processed_transcript
rs1256048	14:64728280	upstream_gene_variant	MODIFIER	ESR2	Transcript	processed_transcript
rs1256048	14:64728280	upstream_gene_variant	MODIFIER	ESR2	Transcript	processed_transcript
rs1256048	14:64728280	upstream_gene_variant	MODIFIER	ESR2	Transcript	processed_transcript
rs1256048	14:64728280	intron_variant	MODIFIER	ESR2	Transcript	protein_coding
rs1256048	14:64728280	intron_variant	MODIFIER	ESR2	Transcript	protein_coding
rs1256048	14:64728280	intron_variant	MODIFIER	ESR2	Transcript	protein_coding
rs1256048	14:64728280	intron_variant	MODIFIER	ESR2	Transcript	protein_coding
rs1256048	14:64728280	intron_variant	MODIFIER	ESR2	Transcript	protein_coding
rs1256048	14:64728280	intron_variant	MODIFIER	ESR2	Transcript	protein_coding
rs3000050	14:84903339	intergenic_variant	MODIFIER	-	-	-
rs1458928	15:51644999	intron_variant	MODIFIER	GLDN	Transcript	protein_coding
rs1458928	15:51644999	intron_variant	MODIFIER	GLDN	Transcript	protein_coding
rs1458928	15:51644999	intron_variant,non_coding_transcript_variant	MODIFIER	GLDN	Transcript	retained_intron
rs1458928	15:51644999	intron_variant,non_coding_transcript_variant	MODIFIER	GLDN	Transcript	retained_intron
rs1458928	15:51644999	intron_variant,non_coding_transcript_variant	MODIFIER	GLDN	Transcript	retained_intron
rs1458928	15:51644999	intron_variant,non_coding_transcript_variant	MODIFIER	GLDN	Transcript	retained_intron
rs1458928	15:51644999	intron_variant,non_coding_transcript_variant	MODIFIER	GLDN	Transcript	retained_intron
rs1458928	15:51644999	intron_variant,non_coding_transcript_variant	MODIFIER	GLDN	Transcript	retained_intron
rs1458928	15:51644999	upstream_gene_variant	MODIFIER	RP11-108K3.5	Transcript	processed_pseudogene
rs1458928	15:51644999	upstream_gene_variant	MODIFIER	RP11-108K3.5	Transcript	processed_pseudogene
rs28671582	15:65712291	intron_variant	MODIFIER	IGDCC4	Transcript	protein_coding
rs28671582	15:65712291	intron_variant	MODIFIER	IGDCC4	Transcript	protein_coding
rs55894213	15:67477450	intron_variant	MODIFIER	SMAD3	Transcript	protein_coding
rs55894213	15:67477450	intron_variant	MODIFIER	SMAD3	Transcript	protein_coding
rs55894213	15:67477450	intron_variant	MODIFIER	SMAD3	Transcript	protein_coding
rs55894213	15:67477450	intron_variant	MODIFIER	SMAD3	Transcript	protein_coding
rs55894213	15:67477450	downstream_gene_variant	MODIFIER	SMAD3	Transcript	protein_coding
rs55894213	15:67477450	upstream_gene_variant	MODIFIER	SMAD3	Transcript	retained_intron
rs55894213	15:67477450	downstream_gene_variant	MODIFIER	SMAD3	Transcript	protein_coding
rs55894213	15:67477450	intron_variant	MODIFIER	SMAD3	Transcript	protein_coding
rs55894213	15:67477450	intron_variant,non_coding_transcript_variant	MODIFIER	SMAD3	Transcript	retained_intron
rs55894213	15:67477450	intron_variant	MODIFIER	SMAD3	Transcript	protein_coding
rs11856999	15:68090700	intron_variant	MODIFIER	MAP2K5	Transcript	protein_coding
rs11856999	15:68090700	intron_variant	MODIFIER	MAP2K5	Transcript	protein_coding
rs11856999	15:68090700	intron_variant	MODIFIER	MAP2K5	Transcript	protein_coding
rs11856999	15:68090700	intron_variant	MODIFIER	MAP2K5	Transcript	protein_coding
rs11856999	15:68090700	intron_variant,non_coding_transcript_variant	MODIFIER	MAP2K5	Transcript	processed_transcript
rs11856999	15:68090700	intron_variant,non_coding_transcript_variant	MODIFIER	MAP2K5	Transcript	retained_intron
rs150825	16:15539722	intron_variant	MODIFIER	C16orf45	Transcript	protein_coding
rs150825	16:15539722	intron_variant	MODIFIER	C16orf45	Transcript	protein_coding
rs150825	16:15539722	intron_variant,NMD_transcript_variant	MODIFIER	C16orf45	Transcript	nonsense_mediated_decay
rs150825	16:15539722	intron_variant,NMD_transcript_variant	MODIFIER	C16orf45	Transcript	nonsense_mediated_decay
rs150825	16:15539722	intron_variant	MODIFIER	C16orf45	Transcript	protein_coding
rs150825	16:15539722	intron_variant	MODIFIER	C16orf45	Transcript	protein_coding
rs150825	16:15539722	intron_variant,non_coding_transcript_variant	MODIFIER	C16orf45	Transcript	retained_intron
rs150825	16:15539722	intron_variant,non_coding_transcript_variant	MODIFIER	C16orf45	Transcript	retained_intron
rs150825	16:15539722	intron_variant,NMD_transcript_variant	MODIFIER	C16orf45	Transcript	nonsense_mediated_decay
rs150825	16:15539722	intron_variant,NMD_transcript_variant	MODIFIER	C16orf45	Transcript	nonsense_mediated_decay
rs148965598	16:19975731	intergenic_variant	MODIFIER	-	-	-
rs1902813	16:20057661	intron_variant,NMD_transcript_variant	MODIFIER	GPR139	Transcript	nonsense_mediated_decay
rs1902813	16:20057661	intron_variant,NMD_transcript_variant	MODIFIER	GPR139	Transcript	nonsense_mediated_decay
rs1902813	16:20057661	intron_variant	MODIFIER	GPR139	Transcript	protein_coding
rs1902813	16:20057661	intron_variant	MODIFIER	GPR139	Transcript	protein_coding
rs8059619	16:29925445	intron_variant,NMD_transcript_variant	MODIFIER	KCTD13	Transcript	nonsense_mediated_decay
rs8059619	16:29925445	intron_variant,NMD_transcript_variant	MODIFIER	KCTD13	Transcript	nonsense_mediated_decay
rs8059619	16:29925445	intron_variant,NMD_transcript_variant	MODIFIER	ASPHD1	Transcript	nonsense_mediated_decay
rs8059619	16:29925445	intron_variant,NMD_transcript_variant	MODIFIER	ASPHD1	Transcript	nonsense_mediated_decay
rs8059619	16:29925445	intron_variant,non_coding_transcript_variant	MODIFIER	KCTD13	Transcript	processed_transcript
rs8059619	16:29925445	intron_variant,non_coding_transcript_variant	MODIFIER	KCTD13	Transcript	processed_transcript
rs8059619	16:29925445	upstream_gene_variant	MODIFIER	KCTD13	Transcript	retained_intron
rs8059619	16:29925445	upstream_gene_variant	MODIFIER	KCTD13	Transcript	retained_intron
rs8059619	16:29925445	intron_variant,NMD_transcript_variant	MODIFIER	ASPHD1	Transcript	nonsense_mediated_decay
rs8059619	16:29925445	intron_variant,NMD_transcript_variant	MODIFIER	ASPHD1	Transcript	nonsense_mediated_decay
rs8059619	16:29925445	intron_variant,NMD_transcript_variant	MODIFIER	KCTD13	Transcript	nonsense_mediated_decay
rs8059619	16:29925445	intron_variant,NMD_transcript_variant	MODIFIER	KCTD13	Transcript	nonsense_mediated_decay
rs8059619	16:29925445	intron_variant	MODIFIER	KCTD13	Transcript	protein_coding
rs8059619	16:29925445	intron_variant	MODIFIER	KCTD13	Transcript	protein_coding
rs8059619	16:29925445	intron_variant	MODIFIER	KCTD13	Transcript	protein_coding
rs8059619	16:29925445	intron_variant	MODIFIER	KCTD13	Transcript	protein_coding
rs7204278	16:30730274	intron_variant	MODIFIER	SRCAP	Transcript	protein_coding
rs7204278	16:30730274	intron_variant	MODIFIER	SRCAP	Transcript	protein_coding
rs7204278	16:30730274	intron_variant	MODIFIER	SRCAP	Transcript	protein_coding
rs7204278	16:30730274	intron_variant	MODIFIER	SRCAP	Transcript	protein_coding
rs7204278	16:30730274	intron_variant,NMD_transcript_variant	MODIFIER	SRCAP	Transcript	nonsense_mediated_decay
rs7204278	16:30730274	intron_variant,NMD_transcript_variant	MODIFIER	SRCAP	Transcript	nonsense_mediated_decay
rs7204278	16:30730274	intron_variant	MODIFIER	SRCAP	Transcript	protein_coding
rs7204278	16:30730274	intron_variant	MODIFIER	SRCAP	Transcript	protein_coding
rs7204278	16:30730274	intron_variant,non_coding_transcript_variant	MODIFIER	SRCAP	Transcript	retained_intron
rs7204278	16:30730274	intron_variant,non_coding_transcript_variant	MODIFIER	SRCAP	Transcript	retained_intron
rs11649236	16:48632478	intron_variant	MODIFIER	N4BP1	Transcript	protein_coding
rs11649236	16:48632478	intron_variant	MODIFIER	N4BP1	Transcript	protein_coding
rs11649236	16:48632478	intron_variant,non_coding_transcript_variant	MODIFIER	N4BP1	Transcript	retained_intron
rs11649236	16:48632478	intron_variant,non_coding_transcript_variant	MODIFIER	N4BP1	Transcript	retained_intron
rs11649236	16:48632478	upstream_gene_variant	MODIFIER	CTC-527H23.1	Transcript	processed_pseudogene
rs11649236	16:48632478	upstream_gene_variant	MODIFIER	CTC-527H23.1	Transcript	processed_pseudogene
rs11649236	16:48632478	intron_variant	MODIFIER	N4BP1	Transcript	protein_coding
rs11649236	16:48632478	intron_variant	MODIFIER	N4BP1	Transcript	protein_coding
rs62033400	16:53811788	intron_variant	MODIFIER	FTO	Transcript	protein_coding
rs62033400	16:53811788	intron_variant,NMD_transcript_variant	MODIFIER	FTO	Transcript	nonsense_mediated_decay
rs62033400	16:53811788	intron_variant	MODIFIER	FTO	Transcript	protein_coding
rs62033400	16:53811788	intron_variant,non_coding_transcript_variant	MODIFIER	FTO	Transcript	processed_transcript
rs2917683	16:69765466	upstream_gene_variant	MODIFIER	NQO1	Transcript	protein_coding
rs2917683	16:69765466	upstream_gene_variant	MODIFIER	NQO1	Transcript	protein_coding
rs2917683	16:69765466	upstream_gene_variant	MODIFIER	NQO1	Transcript	protein_coding
rs2917683	16:69765466	upstream_gene_variant	MODIFIER	NQO1	Transcript	protein_coding
rs2917683	16:69765466	upstream_gene_variant	MODIFIER	NQO1	Transcript	protein_coding
rs2917683	16:69765466	upstream_gene_variant	MODIFIER	NQO1	Transcript	protein_coding
rs2917683	16:69765466	upstream_gene_variant	MODIFIER	NQO1	Transcript	protein_coding
rs2917683	16:69765466	upstream_gene_variant	MODIFIER	NQO1	Transcript	protein_coding
rs2917683	16:69765466	upstream_gene_variant	MODIFIER	NQO1	Transcript	protein_coding
rs2917683	16:69765466	intron_variant,non_coding_transcript_variant	MODIFIER	CTD-2033A16.3	Transcript	antisense
rs2917683	16:69765466	intron_variant,non_coding_transcript_variant	MODIFIER	CTD-2033A16.3	Transcript	antisense
rs2917683	16:69765466	intron_variant,non_coding_transcript_variant	MODIFIER	CTD-2033A16.3	Transcript	antisense
rs62041533	16:73922733	intergenic_variant	MODIFIER	-	-	-
rs4257207	16:89947861	intron_variant	MODIFIER	TCF25	Transcript	protein_coding
rs4257207	16:89947861	intron_variant	MODIFIER	TCF25	Transcript	protein_coding
rs4257207	16:89947861	upstream_gene_variant	MODIFIER	TCF25	Transcript	protein_coding
rs4257207	16:89947861	upstream_gene_variant	MODIFIER	TCF25	Transcript	protein_coding
rs4257207	16:89947861	intron_variant,non_coding_transcript_variant	MODIFIER	TCF25	Transcript	retained_intron
rs4257207	16:89947861	intron_variant,non_coding_transcript_variant	MODIFIER	TCF25	Transcript	retained_intron
rs4257207	16:89947861	intron_variant	MODIFIER	TCF25	Transcript	protein_coding
rs4257207	16:89947861	intron_variant	MODIFIER	TCF25	Transcript	protein_coding
rs4257207	16:89947861	upstream_gene_variant	MODIFIER	TCF25	Transcript	protein_coding
rs4257207	16:89947861	upstream_gene_variant	MODIFIER	TCF25	Transcript	protein_coding
rs4257207	16:89947861	intron_variant,non_coding_transcript_variant	MODIFIER	TCF25	Transcript	processed_transcript
rs4257207	16:89947861	intron_variant,non_coding_transcript_variant	MODIFIER	TCF25	Transcript	processed_transcript
rs4257207	16:89947861	intron_variant,NMD_transcript_variant	MODIFIER	TCF25	Transcript	nonsense_mediated_decay
rs4257207	16:89947861	intron_variant,NMD_transcript_variant	MODIFIER	TCF25	Transcript	nonsense_mediated_decay
rs4257207	16:89947861	intron_variant	MODIFIER	TCF25	Transcript	protein_coding
rs4257207	16:89947861	intron_variant	MODIFIER	TCF25	Transcript	protein_coding
rs4257207	16:89947861	upstream_gene_variant	MODIFIER	TCF25	Transcript	protein_coding
rs4257207	16:89947861	upstream_gene_variant	MODIFIER	TCF25	Transcript	protein_coding
rs4257207	16:89947861	upstream_gene_variant	MODIFIER	TCF25	Transcript	processed_transcript
rs4257207	16:89947861	upstream_gene_variant	MODIFIER	TCF25	Transcript	processed_transcript
rs4257207	16:89947861	intron_variant	MODIFIER	TCF25	Transcript	protein_coding
rs4257207	16:89947861	intron_variant	MODIFIER	TCF25	Transcript	protein_coding
rs117908996	17:1990678	intron_variant	MODIFIER	SMG6	Transcript	protein_coding
rs117908996	17:1990678	intron_variant	MODIFIER	SMG6	Transcript	protein_coding
rs117908996	17:1990678	intron_variant	MODIFIER	SMG6	Transcript	protein_coding
rs117908996	17:1990678	intron_variant	MODIFIER	SMG6	Transcript	protein_coding
rs117908996	17:1990678	intron_variant,non_coding_transcript_variant	MODIFIER	SMG6	Transcript	retained_intron
rs117908996	17:1990678	upstream_gene_variant	MODIFIER	RP11-667K14.5	Transcript	antisense
rs117908996	17:1990678	non_coding_transcript_exon_variant	MODIFIER	SMG6	Transcript	processed_transcript
rs117908996	17:1990678	intron_variant,non_coding_transcript_variant	MODIFIER	SMG6	Transcript	processed_transcript
rs117908996	17:1990678	intron_variant	MODIFIER	SMG6	Transcript	protein_coding
rs11868391	17:2001299	intron_variant	MODIFIER	SMG6	Transcript	protein_coding
rs11868391	17:2001299	intron_variant	MODIFIER	SMG6	Transcript	protein_coding
rs11868391	17:2001299	intron_variant	MODIFIER	SMG6	Transcript	protein_coding
rs11868391	17:2001299	intron_variant	MODIFIER	SMG6	Transcript	protein_coding
rs11868391	17:2001299	intron_variant	MODIFIER	SMG6	Transcript	protein_coding
rs11868391	17:2001299	intron_variant	MODIFIER	SMG6	Transcript	protein_coding
rs11868391	17:2001299	intron_variant	MODIFIER	SMG6	Transcript	protein_coding
rs11868391	17:2001299	intron_variant	MODIFIER	SMG6	Transcript	protein_coding
rs11868391	17:2001299	intron_variant	MODIFIER	SMG6	Transcript	protein_coding
rs11868391	17:2001299	intron_variant	MODIFIER	SMG6	Transcript	protein_coding
rs11868391	17:2001299	intron_variant	MODIFIER	SMG6	Transcript	protein_coding
rs11868391	17:2001299	intron_variant	MODIFIER	SMG6	Transcript	protein_coding
rs11868391	17:2001299	intron_variant,non_coding_transcript_variant	MODIFIER	SMG6	Transcript	retained_intron
rs11868391	17:2001299	intron_variant,non_coding_transcript_variant	MODIFIER	SMG6	Transcript	retained_intron
rs11868391	17:2001299	intron_variant,non_coding_transcript_variant	MODIFIER	SMG6	Transcript	retained_intron
rs11868391	17:2001299	intron_variant,non_coding_transcript_variant	MODIFIER	RP11-667K14.5	Transcript	antisense
rs11868391	17:2001299	intron_variant,non_coding_transcript_variant	MODIFIER	RP11-667K14.5	Transcript	antisense
rs11868391	17:2001299	intron_variant,non_coding_transcript_variant	MODIFIER	RP11-667K14.5	Transcript	antisense
rs11868391	17:2001299	upstream_gene_variant	MODIFIER	SMG6	Transcript	processed_transcript
rs11868391	17:2001299	upstream_gene_variant	MODIFIER	SMG6	Transcript	processed_transcript
rs11868391	17:2001299	upstream_gene_variant	MODIFIER	SMG6	Transcript	processed_transcript
rs11868391	17:2001299	intron_variant	MODIFIER	SMG6	Transcript	protein_coding
rs11868391	17:2001299	intron_variant	MODIFIER	SMG6	Transcript	protein_coding
rs11868391	17:2001299	intron_variant	MODIFIER	SMG6	Transcript	protein_coding
rs55680968	17:7774047	intron_variant,non_coding_transcript_variant	MODIFIER	LSMD1	Transcript	processed_transcript
rs55680968	17:7774047	intron_variant	MODIFIER	LSMD1	Transcript	protein_coding
rs34075240	17:17464077	intron_variant	MODIFIER	PEMT	Transcript	protein_coding
rs34075240	17:17464077	intron_variant	MODIFIER	PEMT	Transcript	protein_coding
rs34075240	17:17464077	intron_variant	MODIFIER	PEMT	Transcript	protein_coding
rs34075240	17:17464077	intron_variant	MODIFIER	PEMT	Transcript	protein_coding
rs34075240	17:17464077	intron_variant	MODIFIER	PEMT	Transcript	protein_coding
rs34075240	17:17464077	intron_variant	MODIFIER	PEMT	Transcript	protein_coding
rs34075240	17:17464077	intron_variant	MODIFIER	PEMT	Transcript	protein_coding
rs34075240	17:17464077	intron_variant	MODIFIER	PEMT	Transcript	protein_coding
rs34075240	17:17464077	intron_variant,non_coding_transcript_variant	MODIFIER	PEMT	Transcript	processed_transcript
rs34075240	17:17464077	intron_variant,non_coding_transcript_variant	MODIFIER	PEMT	Transcript	processed_transcript
rs34075240	17:17464077	intron_variant	MODIFIER	PEMT	Transcript	protein_coding
rs34075240	17:17464077	intron_variant	MODIFIER	PEMT	Transcript	protein_coding
rs34075240	17:17464077	intron_variant,NMD_transcript_variant	MODIFIER	PEMT	Transcript	nonsense_mediated_decay
rs34075240	17:17464077	intron_variant,NMD_transcript_variant	MODIFIER	PEMT	Transcript	nonsense_mediated_decay
rs34075240	17:17464077	intron_variant,non_coding_transcript_variant	MODIFIER	PEMT	Transcript	processed_transcript
rs34075240	17:17464077	intron_variant,non_coding_transcript_variant	MODIFIER	PEMT	Transcript	processed_transcript
rs34075240	17:17464077	intron_variant,NMD_transcript_variant	MODIFIER	PEMT	Transcript	nonsense_mediated_decay
rs34075240	17:17464077	intron_variant,NMD_transcript_variant	MODIFIER	PEMT	Transcript	nonsense_mediated_decay
rs3760456	17:27948844	downstream_gene_variant	MODIFIER	SSH2	Transcript	protein_coding
rs3760456	17:27948844	intron_variant	MODIFIER	CORO6	Transcript	protein_coding
rs3760456	17:27948844	upstream_gene_variant	MODIFIER	CORO6	Transcript	protein_coding
rs3760456	17:27948844	upstream_gene_variant	MODIFIER	CORO6	Transcript	protein_coding
rs3760456	17:27948844	upstream_gene_variant	MODIFIER	CORO6	Transcript	protein_coding
rs3760456	17:27948844	intron_variant,non_coding_transcript_variant	MODIFIER	CORO6	Transcript	retained_intron
rs3760456	17:27948844	intron_variant,non_coding_transcript_variant	MODIFIER	CORO6	Transcript	retained_intron
rs3760456	17:27948844	upstream_gene_variant	MODIFIER	CORO6	Transcript	retained_intron
rs3760456	17:27948844	upstream_gene_variant	MODIFIER	CORO6	Transcript	nonsense_mediated_decay
rs3760456	17:27948844	intron_variant	MODIFIER	CORO6	Transcript	protein_coding
rs3760456	17:27948844	intron_variant,non_coding_transcript_variant	MODIFIER	CORO6	Transcript	processed_transcript
rs3760456	17:27948844	upstream_gene_variant	MODIFIER	CORO6	Transcript	retained_intron
rs3760456	17:27948844	upstream_gene_variant	MODIFIER	CORO6	Transcript	protein_coding
rs3760456	17:27948844	intron_variant,non_coding_transcript_variant	MODIFIER	RP11-68I3.2	Transcript	antisense
rs3760456	17:27948844	non_coding_transcript_exon_variant	MODIFIER	RP11-68I3.10	Transcript	sense_intronic
rs3760456	17:27948844	intron_variant	MODIFIER	CORO6	Transcript	protein_coding
rs3760456	17:27948844	upstream_gene_variant	MODIFIER	CORO6	Transcript	protein_coding
rs3760456	17:27948844	regulatory_region_variant	MODIFIER	-	RegulatoryFeature	promoter
rs315443	17:29978308	intergenic_variant	MODIFIER	-	-	-
rs190144	17:42164584	intron_variant	MODIFIER	HDAC5	Transcript	protein_coding
rs190144	17:42164584	intron_variant	MODIFIER	HDAC5	Transcript	protein_coding
rs190144	17:42164584	intron_variant	MODIFIER	HDAC5	Transcript	protein_coding
rs190144	17:42164584	intron_variant	MODIFIER	HDAC5	Transcript	protein_coding
rs190144	17:42164584	intron_variant	MODIFIER	HDAC5	Transcript	protein_coding
rs190144	17:42164584	intron_variant	MODIFIER	HDAC5	Transcript	protein_coding
rs190144	17:42164584	intron_variant	MODIFIER	HDAC5	Transcript	protein_coding
rs190144	17:42164584	intron_variant	MODIFIER	HDAC5	Transcript	protein_coding
rs190144	17:42164584	intron_variant	MODIFIER	HDAC5	Transcript	protein_coding
rs190144	17:42164584	intron_variant	MODIFIER	HDAC5	Transcript	protein_coding
rs190144	17:42164584	intron_variant	MODIFIER	HDAC5	Transcript	protein_coding
rs190144	17:42164584	intron_variant	MODIFIER	HDAC5	Transcript	protein_coding
rs190144	17:42164584	downstream_gene_variant	MODIFIER	HDAC5	Transcript	retained_intron
rs190144	17:42164584	downstream_gene_variant	MODIFIER	HDAC5	Transcript	retained_intron
rs190144	17:42164584	downstream_gene_variant	MODIFIER	HDAC5	Transcript	retained_intron
rs190144	17:42164584	downstream_gene_variant	MODIFIER	HDAC5	Transcript	protein_coding
rs190144	17:42164584	downstream_gene_variant	MODIFIER	HDAC5	Transcript	protein_coding
rs190144	17:42164584	downstream_gene_variant	MODIFIER	HDAC5	Transcript	protein_coding
rs190144	17:42164584	upstream_gene_variant	MODIFIER	HDAC5	Transcript	retained_intron
rs190144	17:42164584	upstream_gene_variant	MODIFIER	HDAC5	Transcript	retained_intron
rs190144	17:42164584	upstream_gene_variant	MODIFIER	HDAC5	Transcript	retained_intron
rs190144	17:42164584	intron_variant,non_coding_transcript_variant	MODIFIER	HDAC5	Transcript	retained_intron
rs190144	17:42164584	intron_variant,non_coding_transcript_variant	MODIFIER	HDAC5	Transcript	retained_intron
rs190144	17:42164584	intron_variant,non_coding_transcript_variant	MODIFIER	HDAC5	Transcript	retained_intron
rs190144	17:42164584	upstream_gene_variant	MODIFIER	HDAC5	Transcript	retained_intron
rs190144	17:42164584	upstream_gene_variant	MODIFIER	HDAC5	Transcript	retained_intron
rs190144	17:42164584	upstream_gene_variant	MODIFIER	HDAC5	Transcript	retained_intron
rs111486250	17:42696903	intergenic_variant	MODIFIER	-	-	-
rs8071429	17:43128906	intron_variant	MODIFIER	DCAKD	Transcript	protein_coding
rs8071429	17:43128906	intron_variant	MODIFIER	DCAKD	Transcript	protein_coding
rs8071429	17:43128906	intron_variant,non_coding_transcript_variant	MODIFIER	DCAKD	Transcript	processed_transcript
rs8071429	17:43128906	intron_variant	MODIFIER	DCAKD	Transcript	protein_coding
rs8071429	17:43128906	upstream_gene_variant	MODIFIER	NMT1	Transcript	protein_coding
rs8071429	17:43128906	5_prime_UTR_variant	MODIFIER	DCAKD	Transcript	protein_coding
rs8071429	17:43128906	regulatory_region_variant	MODIFIER	-	RegulatoryFeature	promoter
rs55938136	17:43798360	intron_variant	MODIFIER	CRHR1	Transcript	protein_coding
rs55938136	17:43798360	intron_variant	MODIFIER	CRHR1	Transcript	protein_coding
rs55938136	17:43798360	intron_variant	MODIFIER	CRHR1	Transcript	protein_coding
rs55938136	17:43798360	intron_variant	MODIFIER	CRHR1	Transcript	protein_coding
rs62055460	17:43940825	intron_variant,non_coding_transcript_variant	MODIFIER	MAPT-AS1	Transcript	antisense
rs62055460	17:43940825	intron_variant,non_coding_transcript_variant	MODIFIER	MAPT-AS1	Transcript	antisense
rs538628	17:44787313	intron_variant	MODIFIER	NSF	Transcript	protein_coding
rs538628	17:44787313	intron_variant	MODIFIER	NSF	Transcript	protein_coding
rs538628	17:44787313	intron_variant	MODIFIER	NSF	Transcript	protein_coding
rs538628	17:44787313	intron_variant	MODIFIER	NSF	Transcript	protein_coding
rs538628	17:44787313	intron_variant	MODIFIER	NSF	Transcript	protein_coding
rs538628	17:44787313	intron_variant	MODIFIER	NSF	Transcript	protein_coding
rs538628	17:44787313	upstream_gene_variant	MODIFIER	NSF	Transcript	protein_coding
rs538628	17:44787313	upstream_gene_variant	MODIFIER	NSF	Transcript	protein_coding
rs79541578	17:46102728	downstream_gene_variant	MODIFIER	COPZ2	Transcript	protein_coding
rs79541578	17:46102728	downstream_gene_variant	MODIFIER	COPZ2	Transcript	retained_intron
rs79541578	17:46102728	downstream_gene_variant	MODIFIER	COPZ2	Transcript	nonsense_mediated_decay
rs79541578	17:46102728	downstream_gene_variant	MODIFIER	COPZ2	Transcript	protein_coding
rs79541578	17:46102728	downstream_gene_variant	MODIFIER	COPZ2	Transcript	processed_transcript
rs79541578	17:46102728	downstream_gene_variant	MODIFIER	COPZ2	Transcript	nonsense_mediated_decay
rs79541578	17:46102728	downstream_gene_variant	MODIFIER	COPZ2	Transcript	processed_transcript
rs79541578	17:46102728	downstream_gene_variant	MODIFIER	COPZ2	Transcript	nonsense_mediated_decay
rs79541578	17:46102728	downstream_gene_variant	MODIFIER	COPZ2	Transcript	retained_intron
rs11654292	17:46197442	intron_variant	MODIFIER	SNX11	Transcript	protein_coding
rs11654292	17:46197442	intron_variant	MODIFIER	SNX11	Transcript	protein_coding
rs11654292	17:46197442	intron_variant	MODIFIER	SNX11	Transcript	protein_coding
rs11654292	17:46197442	intron_variant	MODIFIER	SNX11	Transcript	protein_coding
rs11654292	17:46197442	downstream_gene_variant	MODIFIER	SNX11	Transcript	processed_transcript
rs11654292	17:46197442	intron_variant	MODIFIER	SNX11	Transcript	protein_coding
rs11654292	17:46197442	downstream_gene_variant	MODIFIER	SNX11	Transcript	protein_coding
rs11654292	17:46197442	intron_variant,NMD_transcript_variant	MODIFIER	SNX11	Transcript	nonsense_mediated_decay
rs11654292	17:46197442	intron_variant	MODIFIER	SNX11	Transcript	protein_coding
rs11654292	17:46197442	downstream_gene_variant	MODIFIER	SNX11	Transcript	protein_coding
rs11654292	17:46197442	intron_variant,NMD_transcript_variant	MODIFIER	SNX11	Transcript	nonsense_mediated_decay
rs11654292	17:46197442	intron_variant	MODIFIER	SNX11	Transcript	protein_coding
rs2024316	17:54526301	intron_variant	MODIFIER	ANKFN1	Transcript	protein_coding
rs2024316	17:54526301	intron_variant	MODIFIER	ANKFN1	Transcript	protein_coding
rs2024316	17:54526301	intron_variant	MODIFIER	ANKFN1	Transcript	protein_coding
rs2024316	17:54526301	intron_variant	MODIFIER	ANKFN1	Transcript	protein_coding
rs9901265	17:79415766	intron_variant	MODIFIER	RP11-1055B8.7	Transcript	protein_coding
rs9901265	17:79415766	intron_variant	MODIFIER	RP11-1055B8.7	Transcript	protein_coding
rs9901265	17:79415766	downstream_gene_variant	MODIFIER	RP11-1055B8.7	Transcript	processed_transcript
rs9901265	17:79415766	downstream_gene_variant	MODIFIER	RP11-1055B8.7	Transcript	processed_transcript
rs9901265	17:79415766	intron_variant	MODIFIER	RP11-1055B8.7	Transcript	protein_coding
rs9901265	17:79415766	intron_variant	MODIFIER	RP11-1055B8.7	Transcript	protein_coding
rs9901265	17:79415766	downstream_gene_variant	MODIFIER	MIR3186	Transcript	miRNA
rs9901265	17:79415766	downstream_gene_variant	MODIFIER	MIR3186	Transcript	miRNA
rs35763415	17:79622370	intron_variant	MODIFIER	PDE6G	Transcript	protein_coding
rs35763415	17:79622370	intron_variant	MODIFIER	PDE6G	Transcript	protein_coding
rs35763415	17:79622370	intron_variant	MODIFIER	PDE6G	Transcript	protein_coding
rs35763415	17:79622370	upstream_gene_variant	MODIFIER	PDE6G	Transcript	protein_coding
rs35763415	17:79622370	upstream_gene_variant	MODIFIER	PDE6G	Transcript	protein_coding
rs35763415	17:79622370	upstream_gene_variant	MODIFIER	PDE6G	Transcript	protein_coding
rs35763415	17:79622370	intron_variant	MODIFIER	PDE6G	Transcript	protein_coding
rs35763415	17:79622370	intron_variant	MODIFIER	PDE6G	Transcript	protein_coding
rs35763415	17:79622370	intron_variant	MODIFIER	PDE6G	Transcript	protein_coding
rs35763415	17:79622370	intron_variant	MODIFIER	PDE6G	Transcript	protein_coding
rs35763415	17:79622370	intron_variant	MODIFIER	PDE6G	Transcript	protein_coding
rs35763415	17:79622370	intron_variant	MODIFIER	PDE6G	Transcript	protein_coding
rs35763415	17:79622370	intron_variant	MODIFIER	PDE6G	Transcript	protein_coding
rs35763415	17:79622370	intron_variant	MODIFIER	PDE6G	Transcript	protein_coding
rs35763415	17:79622370	intron_variant	MODIFIER	PDE6G	Transcript	protein_coding
rs35763415	17:79622370	intron_variant,non_coding_transcript_variant	MODIFIER	PDE6G	Transcript	processed_transcript
rs35763415	17:79622370	intron_variant,non_coding_transcript_variant	MODIFIER	PDE6G	Transcript	processed_transcript
rs35763415	17:79622370	intron_variant,non_coding_transcript_variant	MODIFIER	PDE6G	Transcript	processed_transcript
rs6506519	18:7607126	intron_variant	MODIFIER	PTPRM	Transcript	protein_coding
rs6506519	18:7607126	intron_variant	MODIFIER	PTPRM	Transcript	protein_coding
rs6506519	18:7607126	intron_variant	MODIFIER	PTPRM	Transcript	protein_coding
rs141196475	18:44464361	intron_variant	MODIFIER	PIAS2	Transcript	protein_coding
rs141196475	18:44464361	intron_variant,NMD_transcript_variant	MODIFIER	PIAS2	Transcript	nonsense_mediated_decay
rs141196475	18:44464361	intron_variant	MODIFIER	PIAS2	Transcript	protein_coding
rs141196475	18:44464361	intron_variant	MODIFIER	PIAS2	Transcript	protein_coding
rs141196475	18:44464361	intron_variant,non_coding_transcript_variant	MODIFIER	PIAS2	Transcript	retained_intron
rs141196475	18:44464361	intron_variant,non_coding_transcript_variant	MODIFIER	PIAS2	Transcript	retained_intron
rs141196475	18:44464361	intron_variant,non_coding_transcript_variant	MODIFIER	PIAS2	Transcript	retained_intron
rs12456319	18:46943301	intron_variant	MODIFIER	DYM	Transcript	protein_coding
rs12456319	18:46943301	upstream_gene_variant	MODIFIER	DYM	Transcript	nonsense_mediated_decay
rs12456319	18:46943301	intron_variant	MODIFIER	DYM	Transcript	protein_coding
rs12456319	18:46943301	intron_variant,non_coding_transcript_variant	MODIFIER	DYM	Transcript	processed_transcript
rs12456319	18:46943301	downstream_gene_variant	MODIFIER	DYM	Transcript	processed_transcript
rs12456319	18:46943301	upstream_gene_variant	MODIFIER	DYM	Transcript	processed_transcript
rs12456319	18:46943301	intron_variant,NMD_transcript_variant	MODIFIER	DYM	Transcript	nonsense_mediated_decay
rs12456319	18:46943301	intron_variant,non_coding_transcript_variant	MODIFIER	DYM	Transcript	processed_transcript
rs12456319	18:46943301	intron_variant,non_coding_transcript_variant	MODIFIER	DYM	Transcript	processed_transcript
rs12456319	18:46943301	intron_variant	MODIFIER	DYM	Transcript	protein_coding
rs12456319	18:46943301	intron_variant,non_coding_transcript_variant	MODIFIER	DYM	Transcript	processed_transcript
rs4468713	18:53104019	intron_variant	MODIFIER	TCF4	Transcript	protein_coding
rs4468713	18:53104019	intron_variant	MODIFIER	TCF4	Transcript	protein_coding
rs4468713	18:53104019	intron_variant	MODIFIER	TCF4	Transcript	protein_coding
rs4468713	18:53104019	intron_variant	MODIFIER	TCF4	Transcript	protein_coding
rs4468713	18:53104019	intron_variant	MODIFIER	TCF4	Transcript	protein_coding
rs4468713	18:53104019	intron_variant	MODIFIER	TCF4	Transcript	protein_coding
rs4468713	18:53104019	intron_variant	MODIFIER	TCF4	Transcript	protein_coding
rs4468713	18:53104019	intron_variant	MODIFIER	TCF4	Transcript	protein_coding
rs4468713	18:53104019	intron_variant,non_coding_transcript_variant	MODIFIER	TCF4	Transcript	retained_intron
rs4468713	18:53104019	intron_variant	MODIFIER	TCF4	Transcript	protein_coding
rs4468713	18:53104019	intron_variant	MODIFIER	TCF4	Transcript	protein_coding
rs4468713	18:53104019	intron_variant	MODIFIER	TCF4	Transcript	protein_coding
rs4468713	18:53104019	intron_variant	MODIFIER	TCF4	Transcript	protein_coding
rs4468713	18:53104019	intron_variant	MODIFIER	TCF4	Transcript	protein_coding
rs4468713	18:53104019	intron_variant	MODIFIER	TCF4	Transcript	protein_coding
rs4468713	18:53104019	intron_variant,non_coding_transcript_variant	MODIFIER	TCF4	Transcript	processed_transcript
rs4468713	18:53104019	intron_variant	MODIFIER	TCF4	Transcript	protein_coding
rs4468713	18:53104019	intron_variant	MODIFIER	TCF4	Transcript	protein_coding
rs4468713	18:53104019	intron_variant	MODIFIER	TCF4	Transcript	protein_coding
rs4468713	18:53104019	intron_variant	MODIFIER	TCF4	Transcript	protein_coding
rs4468713	18:53104019	intron_variant	MODIFIER	TCF4	Transcript	protein_coding
rs4468713	18:53104019	intron_variant	MODIFIER	TCF4	Transcript	protein_coding
rs4468713	18:53104019	intron_variant	MODIFIER	TCF4	Transcript	protein_coding
rs4468713	18:53104019	intron_variant	MODIFIER	TCF4	Transcript	protein_coding
rs4468713	18:53104019	intron_variant	MODIFIER	TCF4	Transcript	protein_coding
rs4468713	18:53104019	intron_variant	MODIFIER	TCF4	Transcript	protein_coding
rs6566169	18:53301527	intron_variant	MODIFIER	TCF4	Transcript	protein_coding
rs6566169	18:53301527	upstream_gene_variant	MODIFIER	RPL21P126	Transcript	processed_pseudogene
rs6566169	18:53301527	intron_variant	MODIFIER	TCF4	Transcript	protein_coding
rs6566169	18:53301527	upstream_gene_variant	MODIFIER	TCF4	Transcript	protein_coding
rs6566169	18:53301527	intron_variant	MODIFIER	TCF4	Transcript	protein_coding
rs6566169	18:53301527	intron_variant	MODIFIER	TCF4	Transcript	protein_coding
rs9949626	18:74509958	downstream_gene_variant	MODIFIER	RNU6-346P	Transcript	snRNA
rs9949626	18:74509958	downstream_gene_variant	MODIFIER	RNU6-346P	Transcript	snRNA
rs9949626	18:74509958	downstream_gene_variant	MODIFIER	RNU6-346P	Transcript	snRNA
rs9949626	18:74509958	intron_variant	MODIFIER	RP11-162A12.2	Transcript	protein_coding
rs9949626	18:74509958	intron_variant	MODIFIER	RP11-162A12.2	Transcript	protein_coding
rs9949626	18:74509958	intron_variant	MODIFIER	RP11-162A12.2	Transcript	protein_coding
rs73046792	19:49605705	intron_variant	MODIFIER	SNRNP70	Transcript	protein_coding
rs73046792	19:49605705	3_prime_UTR_variant,NMD_transcript_variant	MODIFIER	SNRNP70	Transcript	nonsense_mediated_decay
rs73046792	19:49605705	non_coding_transcript_exon_variant	MODIFIER	SNRNP70	Transcript	retained_intron
rs73046792	19:49605705	intron_variant,NMD_transcript_variant	MODIFIER	SNRNP70	Transcript	nonsense_mediated_decay
rs73046792	19:49605705	intron_variant	MODIFIER	SNRNP70	Transcript	protein_coding
rs73046792	19:49605705	downstream_gene_variant	MODIFIER	SNRNP70	Transcript	protein_coding
rs73046792	19:49605705	downstream_gene_variant	MODIFIER	SNRNP70	Transcript	retained_intron
rs73046792	19:49605705	intron_variant,NMD_transcript_variant	MODIFIER	SNRNP70	Transcript	nonsense_mediated_decay
rs73046792	19:49605705	downstream_gene_variant	MODIFIER	SNRNP70	Transcript	protein_coding
rs4801591	19:58970099	downstream_gene_variant	MODIFIER	ZNF324B	Transcript	protein_coding
rs4801591	19:58970099	downstream_gene_variant	MODIFIER	ZNF324B	Transcript	protein_coding
rs4801591	19:58970099	downstream_gene_variant	MODIFIER	ZNF324B	Transcript	protein_coding
rs4801591	19:58970099	downstream_gene_variant	MODIFIER	ZNF324B	Transcript	protein_coding
rs4801591	19:58970099	downstream_gene_variant	MODIFIER	ZNF324B	Transcript	protein_coding
rs4801591	19:58970099	downstream_gene_variant	MODIFIER	ZNF324B	Transcript	protein_coding
rs4801591	19:58970099	downstream_gene_variant	MODIFIER	ZNF324B	Transcript	protein_coding
rs62106258	2:417167	downstream_gene_variant	MODIFIER	AC105393.1	Transcript	lincRNA
rs62106258	2:417167	upstream_gene_variant	MODIFIER	AC105393.2	Transcript	lincRNA
rs62106258	2:417167	upstream_gene_variant	MODIFIER	AC105393.2	Transcript	lincRNA
rs939581	2:623224	intergenic_variant	MODIFIER	-	-	-
rs939581	2:623224	intergenic_variant	MODIFIER	-	-	-
rs939581	2:623224	intergenic_variant	MODIFIER	-	-	-
rs72798756	2:32564730	intergenic_variant	MODIFIER	-	-	-
rs72798756	2:32564730	intergenic_variant	MODIFIER	-	-	-
rs113542380	2:43464818	intron_variant	MODIFIER	THADA	Transcript	protein_coding
rs113542380	2:43464818	intron_variant,NMD_transcript_variant	MODIFIER	THADA	Transcript	nonsense_mediated_decay
rs113542380	2:43464818	intron_variant	MODIFIER	THADA	Transcript	protein_coding
rs113542380	2:43464818	intron_variant	MODIFIER	THADA	Transcript	protein_coding
rs113542380	2:43464818	intron_variant	MODIFIER	THADA	Transcript	protein_coding
rs113542380	2:43464818	intron_variant	MODIFIER	THADA	Transcript	protein_coding
rs113542380	2:43464818	downstream_gene_variant	MODIFIER	AC010883.5	Transcript	antisense
rs113542380	2:43464818	intron_variant,non_coding_transcript_variant	MODIFIER	THADA	Transcript	processed_transcript
rs10495901	2:43617726	intron_variant	MODIFIER	THADA	Transcript	protein_coding
rs10495901	2:43617726	intron_variant	MODIFIER	THADA	Transcript	protein_coding
rs10495901	2:43617726	intron_variant,NMD_transcript_variant	MODIFIER	THADA	Transcript	nonsense_mediated_decay
rs10495901	2:43617726	intron_variant,NMD_transcript_variant	MODIFIER	THADA	Transcript	nonsense_mediated_decay
rs10495901	2:43617726	intron_variant,NMD_transcript_variant	MODIFIER	THADA	Transcript	nonsense_mediated_decay
rs10495901	2:43617726	intron_variant,NMD_transcript_variant	MODIFIER	THADA	Transcript	nonsense_mediated_decay
rs10495901	2:43617726	intron_variant	MODIFIER	THADA	Transcript	protein_coding
rs10495901	2:43617726	intron_variant	MODIFIER	THADA	Transcript	protein_coding
rs10495901	2:43617726	intron_variant	MODIFIER	THADA	Transcript	protein_coding
rs10495901	2:43617726	intron_variant	MODIFIER	THADA	Transcript	protein_coding
rs10495901	2:43617726	intron_variant	MODIFIER	THADA	Transcript	protein_coding
rs10495901	2:43617726	intron_variant	MODIFIER	THADA	Transcript	protein_coding
rs10495901	2:43617726	intron_variant,NMD_transcript_variant	MODIFIER	THADA	Transcript	nonsense_mediated_decay
rs10495901	2:43617726	intron_variant,NMD_transcript_variant	MODIFIER	THADA	Transcript	nonsense_mediated_decay
rs10495901	2:43617726	intron_variant	MODIFIER	THADA	Transcript	protein_coding
rs10495901	2:43617726	intron_variant	MODIFIER	THADA	Transcript	protein_coding
rs10495901	2:43617726	intron_variant,non_coding_transcript_variant	MODIFIER	THADA	Transcript	processed_transcript
rs10495901	2:43617726	intron_variant,non_coding_transcript_variant	MODIFIER	THADA	Transcript	processed_transcript
rs10495901	2:43617726	intron_variant,non_coding_transcript_variant	MODIFIER	THADA	Transcript	processed_transcript
rs10495901	2:43617726	intron_variant,non_coding_transcript_variant	MODIFIER	THADA	Transcript	processed_transcript
rs10495901	2:43617726	intron_variant,non_coding_transcript_variant	MODIFIER	THADA	Transcript	processed_transcript
rs10495901	2:43617726	intron_variant,non_coding_transcript_variant	MODIFIER	THADA	Transcript	processed_transcript
rs2679894	2:105870779	downstream_gene_variant	MODIFIER	AC012360.1	Transcript	protein_coding
rs2679894	2:105870779	upstream_gene_variant	MODIFIER	RP11-332H14.1	Transcript	lincRNA
rs7559219	2:153550338	intron_variant,NMD_transcript_variant	MODIFIER	PRPF40A	Transcript	nonsense_mediated_decay
rs7559219	2:153550338	intron_variant,NMD_transcript_variant	MODIFIER	PRPF40A	Transcript	nonsense_mediated_decay
rs7559219	2:153550338	intron_variant	MODIFIER	PRPF40A	Transcript	protein_coding
rs7559219	2:153550338	intron_variant	MODIFIER	PRPF40A	Transcript	protein_coding
rs7559219	2:153550338	intron_variant	MODIFIER	PRPF40A	Transcript	protein_coding
rs7559219	2:153550338	intron_variant	MODIFIER	PRPF40A	Transcript	protein_coding
rs7559219	2:153550338	downstream_gene_variant	MODIFIER	PRPF40A	Transcript	retained_intron
rs7559219	2:153550338	downstream_gene_variant	MODIFIER	PRPF40A	Transcript	retained_intron
rs7559219	2:153550338	upstream_gene_variant	MODIFIER	PRPF40A	Transcript	retained_intron
rs7559219	2:153550338	upstream_gene_variant	MODIFIER	PRPF40A	Transcript	retained_intron
rs7559219	2:153550338	downstream_gene_variant	MODIFIER	PRPF40A	Transcript	retained_intron
rs7559219	2:153550338	downstream_gene_variant	MODIFIER	PRPF40A	Transcript	retained_intron
rs7559219	2:153550338	intron_variant	MODIFIER	PRPF40A	Transcript	protein_coding
rs7559219	2:153550338	intron_variant	MODIFIER	PRPF40A	Transcript	protein_coding
rs7559219	2:153550338	intron_variant	MODIFIER	PRPF40A	Transcript	protein_coding
rs7559219	2:153550338	intron_variant	MODIFIER	PRPF40A	Transcript	protein_coding
rs1465303	2:191585440	intergenic_variant	MODIFIER	-	-	-
rs1465303	2:191585440	intergenic_variant	MODIFIER	-	-	-
rs11695021	2:199798653	intron_variant,non_coding_transcript_variant	MODIFIER	AC018717.1	Transcript	lincRNA
rs11695021	2:199798653	intron_variant,non_coding_transcript_variant	MODIFIER	AC018717.1	Transcript	lincRNA
rs149446791	2:199799216	intron_variant,non_coding_transcript_variant	MODIFIER	AC018717.1	Transcript	lincRNA
rs149446791	2:199799216	intron_variant,non_coding_transcript_variant	MODIFIER	AC018717.1	Transcript	lincRNA
rs7588300	2:200308530	intron_variant	MODIFIER	SATB2	Transcript	protein_coding
rs7588300	2:200308530	intron_variant	MODIFIER	SATB2	Transcript	protein_coding
rs7588300	2:200308530	intron_variant	MODIFIER	SATB2	Transcript	protein_coding
rs7588300	2:200308530	intron_variant,NMD_transcript_variant	MODIFIER	SATB2	Transcript	nonsense_mediated_decay
rs7588300	2:200308530	intron_variant	MODIFIER	SATB2	Transcript	protein_coding
rs7588300	2:200308530	intron_variant	MODIFIER	SATB2	Transcript	protein_coding
rs13017811	2:200464560	intergenic_variant	MODIFIER	-	-	-
rs79860867	2:203057120	intron_variant,non_coding_transcript_variant	MODIFIER	AC079354.1	Transcript	retained_intron
rs79860867	2:203057120	intron_variant	MODIFIER	AC079354.1	Transcript	protein_coding
rs62183700	2:203740157	3_prime_UTR_variant	MODIFIER	WDR12	Transcript	protein_coding
rs62183700	2:203740157	3_prime_UTR_variant	MODIFIER	WDR12	Transcript	protein_coding
rs62183700	2:203740157	upstream_gene_variant	MODIFIER	ICA1L	Transcript	protein_coding
rs62183700	2:203740157	upstream_gene_variant	MODIFIER	ICA1L	Transcript	protein_coding
rs62183700	2:203740157	upstream_gene_variant	MODIFIER	ICA1L	Transcript	protein_coding
rs62183700	2:203740157	upstream_gene_variant	MODIFIER	ICA1L	Transcript	protein_coding
rs62183700	2:203740157	upstream_gene_variant	MODIFIER	ICA1L	Transcript	protein_coding
rs62183700	2:203740157	upstream_gene_variant	MODIFIER	ICA1L	Transcript	protein_coding
rs62183700	2:203740157	upstream_gene_variant	MODIFIER	ICA1L	Transcript	protein_coding
rs62183700	2:203740157	upstream_gene_variant	MODIFIER	ICA1L	Transcript	protein_coding
rs62183700	2:203740157	upstream_gene_variant	MODIFIER	ICA1L	Transcript	protein_coding
rs62183700	2:203740157	upstream_gene_variant	MODIFIER	ICA1L	Transcript	protein_coding
rs62183700	2:203740157	upstream_gene_variant	MODIFIER	ICA1L	Transcript	protein_coding
rs62183700	2:203740157	upstream_gene_variant	MODIFIER	ICA1L	Transcript	protein_coding
rs62183700	2:203740157	upstream_gene_variant	MODIFIER	ICA1L	Transcript	protein_coding
rs62183700	2:203740157	upstream_gene_variant	MODIFIER	ICA1L	Transcript	protein_coding
rs62183700	2:203740157	upstream_gene_variant	MODIFIER	ICA1L	Transcript	protein_coding
rs62183700	2:203740157	upstream_gene_variant	MODIFIER	ICA1L	Transcript	protein_coding
rs62183700	2:203740157	upstream_gene_variant	MODIFIER	ICA1L	Transcript	protein_coding
rs62183700	2:203740157	upstream_gene_variant	MODIFIER	ICA1L	Transcript	protein_coding
rs62183700	2:203740157	upstream_gene_variant	MODIFIER	ICA1L	Transcript	protein_coding
rs62183700	2:203740157	upstream_gene_variant	MODIFIER	ICA1L	Transcript	protein_coding
rs62183700	2:203740157	upstream_gene_variant	MODIFIER	ICA1L	Transcript	protein_coding
rs62183700	2:203740157	upstream_gene_variant	MODIFIER	ICA1L	Transcript	protein_coding
rs62183700	2:203740157	upstream_gene_variant	MODIFIER	ICA1L	Transcript	nonsense_mediated_decay
rs62183700	2:203740157	upstream_gene_variant	MODIFIER	ICA1L	Transcript	nonsense_mediated_decay
rs62183700	2:203740157	upstream_gene_variant	MODIFIER	ICA1L	Transcript	nonsense_mediated_decay
rs62183700	2:203740157	upstream_gene_variant	MODIFIER	ICA1L	Transcript	nonsense_mediated_decay
rs62183700	2:203740157	upstream_gene_variant	MODIFIER	ICA1L	Transcript	protein_coding
rs62183700	2:203740157	upstream_gene_variant	MODIFIER	ICA1L	Transcript	protein_coding
rs62183700	2:203740157	upstream_gene_variant	MODIFIER	ICA1L	Transcript	protein_coding
rs62183700	2:203740157	upstream_gene_variant	MODIFIER	ICA1L	Transcript	protein_coding
rs62183700	2:203740157	upstream_gene_variant	MODIFIER	ICA1L	Transcript	protein_coding
rs62183700	2:203740157	upstream_gene_variant	MODIFIER	ICA1L	Transcript	protein_coding
rs62183700	2:203740157	upstream_gene_variant	MODIFIER	ICA1L	Transcript	retained_intron
rs62183700	2:203740157	upstream_gene_variant	MODIFIER	ICA1L	Transcript	retained_intron
rs58478831	2:204262626	intron_variant	MODIFIER	ABI2	Transcript	protein_coding
rs58478831	2:204262626	intron_variant	MODIFIER	ABI2	Transcript	protein_coding
rs58478831	2:204262626	intron_variant	MODIFIER	ABI2	Transcript	protein_coding
rs58478831	2:204262626	intron_variant	MODIFIER	ABI2	Transcript	protein_coding
rs58478831	2:204262626	intron_variant,non_coding_transcript_variant	MODIFIER	ABI2	Transcript	processed_transcript
rs58478831	2:204262626	intron_variant,NMD_transcript_variant	MODIFIER	ABI2	Transcript	nonsense_mediated_decay
rs58478831	2:204262626	intron_variant,non_coding_transcript_variant	MODIFIER	ABI2	Transcript	processed_transcript
rs58478831	2:204262626	intron_variant	MODIFIER	ABI2	Transcript	protein_coding
rs58478831	2:204262626	intron_variant	MODIFIER	ABI2	Transcript	protein_coding
rs58478831	2:204262626	intron_variant,non_coding_transcript_variant	MODIFIER	ABI2	Transcript	processed_transcript
rs58478831	2:204262626	intron_variant	MODIFIER	ABI2	Transcript	protein_coding
rs58478831	2:204262626	intron_variant	MODIFIER	ABI2	Transcript	protein_coding
rs58478831	2:204262626	intron_variant,non_coding_transcript_variant	MODIFIER	ABI2	Transcript	processed_transcript
rs58478831	2:204262626	intron_variant,NMD_transcript_variant	MODIFIER	ABI2	Transcript	nonsense_mediated_decay
rs58478831	2:204262626	intron_variant	MODIFIER	ABI2	Transcript	protein_coding
rs58478831	2:204262626	intron_variant	MODIFIER	ABI2	Transcript	protein_coding
rs58478831	2:204262626	intron_variant	MODIFIER	RAPH1	Transcript	protein_coding
rs58478831	2:204262626	upstream_gene_variant	MODIFIER	ABI2	Transcript	processed_transcript
rs4675338	2:204266894	intron_variant	MODIFIER	ABI2	Transcript	protein_coding
rs4675338	2:204266894	intron_variant	MODIFIER	ABI2	Transcript	protein_coding
rs4675338	2:204266894	intron_variant	MODIFIER	ABI2	Transcript	protein_coding
rs4675338	2:204266894	intron_variant	MODIFIER	ABI2	Transcript	protein_coding
rs4675338	2:204266894	intron_variant,non_coding_transcript_variant	MODIFIER	ABI2	Transcript	processed_transcript
rs4675338	2:204266894	intron_variant,NMD_transcript_variant	MODIFIER	ABI2	Transcript	nonsense_mediated_decay
rs4675338	2:204266894	intron_variant,non_coding_transcript_variant	MODIFIER	ABI2	Transcript	processed_transcript
rs4675338	2:204266894	intron_variant	MODIFIER	ABI2	Transcript	protein_coding
rs4675338	2:204266894	intron_variant	MODIFIER	ABI2	Transcript	protein_coding
rs4675338	2:204266894	intron_variant,non_coding_transcript_variant	MODIFIER	ABI2	Transcript	processed_transcript
rs4675338	2:204266894	intron_variant	MODIFIER	ABI2	Transcript	protein_coding
rs4675338	2:204266894	intron_variant	MODIFIER	ABI2	Transcript	protein_coding
rs4675338	2:204266894	intron_variant,non_coding_transcript_variant	MODIFIER	ABI2	Transcript	processed_transcript
rs4675338	2:204266894	intron_variant,NMD_transcript_variant	MODIFIER	ABI2	Transcript	nonsense_mediated_decay
rs4675338	2:204266894	intron_variant	MODIFIER	ABI2	Transcript	protein_coding
rs4675338	2:204266894	intron_variant	MODIFIER	ABI2	Transcript	protein_coding
rs4675338	2:204266894	intron_variant	MODIFIER	RAPH1	Transcript	protein_coding
rs4675338	2:204266894	upstream_gene_variant	MODIFIER	ABI2	Transcript	processed_transcript
rs4294980	2:218604356	intron_variant	MODIFIER	DIRC3	Transcript	protein_coding
rs4294980	2:218604356	intron_variant	MODIFIER	DIRC3	Transcript	protein_coding
rs4294980	2:218604356	intron_variant	MODIFIER	DIRC3	Transcript	protein_coding
rs4294980	2:218604356	intron_variant,non_coding_transcript_variant	MODIFIER	DIRC3	Transcript	processed_transcript
rs4294980	2:218604356	intron_variant,non_coding_transcript_variant	MODIFIER	DIRC3	Transcript	processed_transcript
rs4294980	2:218604356	intron_variant,non_coding_transcript_variant	MODIFIER	DIRC3	Transcript	processed_transcript
rs6142035	20:32449582	intergenic_variant	MODIFIER	-	-	-
rs6142035	20:32449582	intergenic_variant	MODIFIER	-	-	-
rs13044413	20:33020957	intron_variant	MODIFIER	ITCH	Transcript	protein_coding
rs13044413	20:33020957	intron_variant	MODIFIER	ITCH	Transcript	protein_coding
rs13044413	20:33020957	intron_variant	MODIFIER	ITCH	Transcript	protein_coding
rs13044413	20:33020957	intron_variant	MODIFIER	ITCH	Transcript	protein_coding
rs13044413	20:33020957	intron_variant	MODIFIER	ITCH	Transcript	protein_coding
rs13044413	20:33020957	intron_variant	MODIFIER	ITCH	Transcript	protein_coding
rs6011368	20:62886504	upstream_gene_variant	MODIFIER	PCMTD2	Transcript	protein_coding
rs6011368	20:62886504	upstream_gene_variant	MODIFIER	PCMTD2	Transcript	protein_coding
rs6011368	20:62886504	upstream_gene_variant	MODIFIER	PCMTD2	Transcript	protein_coding
rs6011368	20:62886504	upstream_gene_variant	MODIFIER	PCMTD2	Transcript	nonsense_mediated_decay
rs6011368	20:62886504	upstream_gene_variant	MODIFIER	PCMTD2	Transcript	processed_transcript
rs6011368	20:62886504	upstream_gene_variant	MODIFIER	PCMTD2	Transcript	protein_coding
rs6011368	20:62886504	upstream_gene_variant	MODIFIER	PCMTD2	Transcript	protein_coding
rs6011368	20:62886504	upstream_gene_variant	MODIFIER	PCMTD2	Transcript	protein_coding
rs6011368	20:62886504	upstream_gene_variant	MODIFIER	PCMTD2	Transcript	protein_coding
rs73204208	21:37791466	downstream_gene_variant	MODIFIER	CHAF1B	Transcript	protein_coding
rs12167141	22:31273284	intron_variant	MODIFIER	OSBP2	Transcript	protein_coding
rs12167141	22:31273284	intron_variant	MODIFIER	OSBP2	Transcript	protein_coding
rs12167141	22:31273284	intron_variant	MODIFIER	OSBP2	Transcript	protein_coding
rs12167141	22:31273284	intron_variant	MODIFIER	OSBP2	Transcript	protein_coding
rs12167141	22:31273284	intron_variant	MODIFIER	OSBP2	Transcript	protein_coding
rs12167141	22:31273284	intron_variant	MODIFIER	OSBP2	Transcript	protein_coding
rs12167141	22:31273284	intron_variant	MODIFIER	OSBP2	Transcript	protein_coding
rs12167141	22:31273284	intron_variant	MODIFIER	OSBP2	Transcript	protein_coding
rs12167141	22:31273284	intron_variant	MODIFIER	OSBP2	Transcript	protein_coding
rs12167141	22:31273284	intron_variant	MODIFIER	OSBP2	Transcript	protein_coding
rs12167141	22:31273284	intron_variant	MODIFIER	OSBP2	Transcript	protein_coding
rs12167141	22:31273284	intron_variant	MODIFIER	OSBP2	Transcript	protein_coding
rs12167141	22:31273284	upstream_gene_variant	MODIFIER	OSBP2	Transcript	protein_coding
rs12167141	22:31273284	upstream_gene_variant	MODIFIER	OSBP2	Transcript	protein_coding
rs12167141	22:31273284	intron_variant	MODIFIER	OSBP2	Transcript	protein_coding
rs12167141	22:31273284	intron_variant	MODIFIER	OSBP2	Transcript	protein_coding
rs12167141	22:31273284	intron_variant	MODIFIER	OSBP2	Transcript	protein_coding
rs12167141	22:31273284	intron_variant	MODIFIER	OSBP2	Transcript	protein_coding
rs12167141	22:31273284	intron_variant	MODIFIER	OSBP2	Transcript	protein_coding
rs12167141	22:31273284	intron_variant	MODIFIER	OSBP2	Transcript	protein_coding
rs12167141	22:31273284	upstream_gene_variant	MODIFIER	OSBP2	Transcript	protein_coding
rs12167141	22:31273284	upstream_gene_variant	MODIFIER	OSBP2	Transcript	protein_coding
rs12167141	22:31273284	upstream_gene_variant	MODIFIER	OSBP2	Transcript	protein_coding
rs12167141	22:31273284	upstream_gene_variant	MODIFIER	OSBP2	Transcript	protein_coding
rs12167141	22:31273284	downstream_gene_variant	MODIFIER	OSBP2	Transcript	processed_transcript
rs12167141	22:31273284	downstream_gene_variant	MODIFIER	OSBP2	Transcript	processed_transcript
rs12167141	22:31273284	upstream_gene_variant	MODIFIER	OSBP2	Transcript	protein_coding
rs12167141	22:31273284	upstream_gene_variant	MODIFIER	OSBP2	Transcript	protein_coding
rs12167141	22:31273284	regulatory_region_variant	MODIFIER	-	RegulatoryFeature	promoter
rs12167141	22:31273284	regulatory_region_variant	MODIFIER	-	RegulatoryFeature	promoter
rs5757289	22:39198240	intergenic_variant	MODIFIER	-	-	-
rs5757289	22:39198240	intergenic_variant	MODIFIER	-	-	-
rs6007594	22:45728370	missense_variant	MODERATE	FAM118A	Transcript	protein_coding
rs6007594	22:45728370	missense_variant	MODERATE	FAM118A	Transcript	protein_coding
rs6007594	22:45728370	missense_variant	MODERATE	FAM118A	Transcript	protein_coding
rs6007594	22:45728370	missense_variant	MODERATE	FAM118A	Transcript	protein_coding
rs6007594	22:45728370	downstream_gene_variant	MODIFIER	FAM118A	Transcript	protein_coding
rs6007594	22:45728370	downstream_gene_variant	MODIFIER	FAM118A	Transcript	protein_coding
rs6007594	22:45728370	downstream_gene_variant	MODIFIER	FAM118A	Transcript	protein_coding
rs6007594	22:45728370	downstream_gene_variant	MODIFIER	FAM118A	Transcript	protein_coding
rs6007594	22:45728370	missense_variant	MODERATE	FAM118A	Transcript	protein_coding
rs6007594	22:45728370	missense_variant	MODERATE	FAM118A	Transcript	protein_coding
rs6007594	22:45728370	non_coding_transcript_exon_variant	MODIFIER	FAM118A	Transcript	processed_transcript
rs6007594	22:45728370	non_coding_transcript_exon_variant	MODIFIER	FAM118A	Transcript	processed_transcript
rs6007594	22:45728370	upstream_gene_variant	MODIFIER	FAM118A	Transcript	retained_intron
rs6007594	22:45728370	upstream_gene_variant	MODIFIER	FAM118A	Transcript	retained_intron
rs6007594	22:45728370	downstream_gene_variant	MODIFIER	FAM118A	Transcript	processed_transcript
rs6007594	22:45728370	downstream_gene_variant	MODIFIER	FAM118A	Transcript	processed_transcript
rs6007594	22:45728370	non_coding_transcript_exon_variant	MODIFIER	FAM118A	Transcript	processed_transcript
rs6007594	22:45728370	non_coding_transcript_exon_variant	MODIFIER	FAM118A	Transcript	processed_transcript
rs6007594	22:45728370	downstream_gene_variant	MODIFIER	FAM118A	Transcript	retained_intron
rs6007594	22:45728370	downstream_gene_variant	MODIFIER	FAM118A	Transcript	retained_intron
rs6007594	22:45728370	upstream_gene_variant	MODIFIER	FAM118A	Transcript	processed_transcript
rs6007594	22:45728370	upstream_gene_variant	MODIFIER	FAM118A	Transcript	processed_transcript
rs6007594	22:45728370	upstream_gene_variant	MODIFIER	FAM118A	Transcript	processed_transcript
rs6007594	22:45728370	upstream_gene_variant	MODIFIER	FAM118A	Transcript	processed_transcript
rs6007594	22:45728370	non_coding_transcript_exon_variant	MODIFIER	FAM118A	Transcript	retained_intron
rs6007594	22:45728370	non_coding_transcript_exon_variant	MODIFIER	FAM118A	Transcript	retained_intron
rs3731529	3:48213498	intron_variant	MODIFIER	CDC25A	Transcript	protein_coding
rs3731529	3:48213498	intron_variant	MODIFIER	CDC25A	Transcript	protein_coding
rs3731529	3:48213498	intron_variant	MODIFIER	CDC25A	Transcript	protein_coding
rs3731529	3:48213498	intron_variant	MODIFIER	CDC25A	Transcript	protein_coding
rs3731529	3:48213498	intron_variant,non_coding_transcript_variant	MODIFIER	CDC25A	Transcript	processed_transcript
rs3731529	3:48213498	intron_variant,non_coding_transcript_variant	MODIFIER	CDC25A	Transcript	processed_transcript
rs7631586	3:49220137	intron_variant	MODIFIER	C3orf84	Transcript	protein_coding
rs7631586	3:49220137	intron_variant	MODIFIER	C3orf84	Transcript	protein_coding
rs7631586	3:49220137	intron_variant,non_coding_transcript_variant	MODIFIER	C3orf84	Transcript	processed_transcript
rs7631586	3:49220137	intron_variant,non_coding_transcript_variant	MODIFIER	C3orf84	Transcript	processed_transcript
rs7631586	3:49220137	intron_variant	MODIFIER	C3orf84	Transcript	protein_coding
rs7631586	3:49220137	intron_variant	MODIFIER	C3orf84	Transcript	protein_coding
rs7636294	3:49868804	intron_variant	MODIFIER	TRAIP	Transcript	protein_coding
rs7636294	3:49868804	intron_variant	MODIFIER	TRAIP	Transcript	protein_coding
rs7636294	3:49868804	intron_variant	MODIFIER	TRAIP	Transcript	protein_coding
rs7636294	3:49868804	intron_variant	MODIFIER	TRAIP	Transcript	protein_coding
rs7636294	3:49868804	intron_variant	MODIFIER	TRAIP	Transcript	protein_coding
rs7636294	3:49868804	intron_variant	MODIFIER	TRAIP	Transcript	protein_coding
rs7636294	3:49868804	intron_variant,NMD_transcript_variant	MODIFIER	TRAIP	Transcript	nonsense_mediated_decay
rs7636294	3:49868804	intron_variant,NMD_transcript_variant	MODIFIER	TRAIP	Transcript	nonsense_mediated_decay
rs7636294	3:49868804	intron_variant,NMD_transcript_variant	MODIFIER	TRAIP	Transcript	nonsense_mediated_decay
rs7636294	3:49868804	downstream_gene_variant	MODIFIER	TRAIP	Transcript	retained_intron
rs7636294	3:49868804	downstream_gene_variant	MODIFIER	TRAIP	Transcript	retained_intron
rs7636294	3:49868804	downstream_gene_variant	MODIFIER	TRAIP	Transcript	retained_intron
rs7636294	3:49868804	upstream_gene_variant	MODIFIER	TRAIP	Transcript	retained_intron
rs7636294	3:49868804	upstream_gene_variant	MODIFIER	TRAIP	Transcript	retained_intron
rs7636294	3:49868804	upstream_gene_variant	MODIFIER	TRAIP	Transcript	retained_intron
rs62260723	3:49872124	intron_variant	MODIFIER	TRAIP	Transcript	protein_coding
rs62260723	3:49872124	intron_variant	MODIFIER	TRAIP	Transcript	protein_coding
rs62260723	3:49872124	intron_variant,NMD_transcript_variant	MODIFIER	TRAIP	Transcript	nonsense_mediated_decay
rs62260723	3:49872124	intron_variant,non_coding_transcript_variant	MODIFIER	TRAIP	Transcript	retained_intron
rs62260723	3:49872124	upstream_gene_variant	MODIFIER	TRAIP	Transcript	retained_intron
rs112512657	3:50119146	downstream_gene_variant	MODIFIER	RBM6	Transcript	protein_coding
rs112512657	3:50119146	downstream_gene_variant	MODIFIER	RBM6	Transcript	protein_coding
rs112512657	3:50119146	downstream_gene_variant	MODIFIER	RBM6	Transcript	protein_coding
rs112512657	3:50119146	downstream_gene_variant	MODIFIER	RBM6	Transcript	nonsense_mediated_decay
rs112512657	3:50119146	downstream_gene_variant	MODIFIER	RBM6	Transcript	nonsense_mediated_decay
rs112512657	3:50119146	downstream_gene_variant	MODIFIER	RBM6	Transcript	nonsense_mediated_decay
rs112512657	3:50119146	downstream_gene_variant	MODIFIER	RBM6	Transcript	protein_coding
rs112512657	3:50119146	downstream_gene_variant	MODIFIER	RBM6	Transcript	protein_coding
rs112512657	3:50119146	downstream_gene_variant	MODIFIER	RBM6	Transcript	protein_coding
rs112512657	3:50119146	downstream_gene_variant	MODIFIER	RBM6	Transcript	protein_coding
rs112512657	3:50119146	downstream_gene_variant	MODIFIER	RBM6	Transcript	protein_coding
rs112512657	3:50119146	downstream_gene_variant	MODIFIER	RBM6	Transcript	protein_coding
rs112512657	3:50119146	intron_variant,NMD_transcript_variant	MODIFIER	RBM6	Transcript	nonsense_mediated_decay
rs112512657	3:50119146	intron_variant,NMD_transcript_variant	MODIFIER	RBM6	Transcript	nonsense_mediated_decay
rs112512657	3:50119146	intron_variant,NMD_transcript_variant	MODIFIER	RBM6	Transcript	nonsense_mediated_decay
rs112512657	3:50119146	downstream_gene_variant	MODIFIER	RBM6	Transcript	protein_coding
rs112512657	3:50119146	downstream_gene_variant	MODIFIER	RBM6	Transcript	protein_coding
rs112512657	3:50119146	downstream_gene_variant	MODIFIER	RBM6	Transcript	protein_coding
rs112512657	3:50119146	downstream_gene_variant	MODIFIER	RBM6	Transcript	protein_coding
rs112512657	3:50119146	downstream_gene_variant	MODIFIER	RBM6	Transcript	protein_coding
rs112512657	3:50119146	downstream_gene_variant	MODIFIER	RBM6	Transcript	protein_coding
rs112512657	3:50119146	downstream_gene_variant	MODIFIER	RBM6	Transcript	nonsense_mediated_decay
rs112512657	3:50119146	downstream_gene_variant	MODIFIER	RBM6	Transcript	nonsense_mediated_decay
rs112512657	3:50119146	downstream_gene_variant	MODIFIER	RBM6	Transcript	nonsense_mediated_decay
rs112512657	3:50119146	downstream_gene_variant	MODIFIER	RBM6	Transcript	protein_coding
rs112512657	3:50119146	downstream_gene_variant	MODIFIER	RBM6	Transcript	protein_coding
rs112512657	3:50119146	downstream_gene_variant	MODIFIER	RBM6	Transcript	protein_coding
rs62257807	3:50929873	intron_variant	MODIFIER	DOCK3	Transcript	protein_coding
rs62257807	3:50929873	intron_variant	MODIFIER	DOCK3	Transcript	protein_coding
rs62261062	3:52060065	intergenic_variant	MODIFIER	-	-	-
rs62261062	3:52060065	intergenic_variant	MODIFIER	-	-	-
rs173492	3:52739636	upstream_gene_variant	MODIFIER	SPCS1	Transcript	protein_coding
rs173492	3:52739636	5_prime_UTR_variant	MODIFIER	GLT8D1	Transcript	protein_coding
rs173492	3:52739636	upstream_gene_variant	MODIFIER	GLT8D1	Transcript	protein_coding
rs173492	3:52739636	5_prime_UTR_variant	MODIFIER	GLT8D1	Transcript	protein_coding
rs173492	3:52739636	intron_variant	MODIFIER	SPCS1	Transcript	protein_coding
rs173492	3:52739636	upstream_gene_variant	MODIFIER	SPCS1	Transcript	retained_intron
rs173492	3:52739636	non_coding_transcript_exon_variant	MODIFIER	GLT8D1	Transcript	processed_transcript
rs173492	3:52739636	5_prime_UTR_variant	MODIFIER	GLT8D1	Transcript	protein_coding
rs173492	3:52739636	upstream_gene_variant	MODIFIER	SPCS1	Transcript	retained_intron
rs173492	3:52739636	intron_variant	MODIFIER	GLT8D1	Transcript	protein_coding
rs173492	3:52739636	upstream_gene_variant	MODIFIER	GLT8D1	Transcript	protein_coding
rs173492	3:52739636	non_coding_transcript_exon_variant	MODIFIER	GLT8D1	Transcript	retained_intron
rs173492	3:52739636	5_prime_UTR_variant	MODIFIER	GLT8D1	Transcript	protein_coding
rs173492	3:52739636	5_prime_UTR_variant	MODIFIER	GLT8D1	Transcript	protein_coding
rs173492	3:52739636	intron_variant	MODIFIER	GLT8D1	Transcript	protein_coding
rs173492	3:52739636	intron_variant	MODIFIER	GLT8D1	Transcript	protein_coding
rs173492	3:52739636	5_prime_UTR_variant	MODIFIER	GLT8D1	Transcript	protein_coding
rs173492	3:52739636	upstream_gene_variant	MODIFIER	SPCS1	Transcript	protein_coding
rs173492	3:52739636	regulatory_region_variant	MODIFIER	-	RegulatoryFeature	enhancer
rs2276823	3:52869263	upstream_gene_variant	MODIFIER	ITIH4	Transcript	protein_coding
rs2276823	3:52869263	upstream_gene_variant	MODIFIER	ITIH4	Transcript	protein_coding
rs2276823	3:52869263	upstream_gene_variant	MODIFIER	ITIH4	Transcript	protein_coding
rs2276823	3:52869263	upstream_gene_variant	MODIFIER	ITIH4	Transcript	protein_coding
rs2276823	3:52869263	downstream_gene_variant	MODIFIER	TMEM110	Transcript	protein_coding
rs2276823	3:52869263	downstream_gene_variant	MODIFIER	TMEM110	Transcript	protein_coding
rs2276823	3:52869263	upstream_gene_variant	MODIFIER	ITIH4	Transcript	protein_coding
rs2276823	3:52869263	upstream_gene_variant	MODIFIER	ITIH4	Transcript	protein_coding
rs2276823	3:52869263	upstream_gene_variant	MODIFIER	ITIH4	Transcript	protein_coding
rs2276823	3:52869263	upstream_gene_variant	MODIFIER	ITIH4	Transcript	protein_coding
rs2276823	3:52869263	upstream_gene_variant	MODIFIER	MUSTN1	Transcript	protein_coding
rs2276823	3:52869263	upstream_gene_variant	MODIFIER	MUSTN1	Transcript	protein_coding
rs2276823	3:52869263	upstream_gene_variant	MODIFIER	ITIH4	Transcript	retained_intron
rs2276823	3:52869263	upstream_gene_variant	MODIFIER	ITIH4	Transcript	retained_intron
rs2276823	3:52869263	downstream_gene_variant	MODIFIER	TMEM110	Transcript	processed_transcript
rs2276823	3:52869263	downstream_gene_variant	MODIFIER	TMEM110	Transcript	processed_transcript
rs2276823	3:52869263	downstream_gene_variant	MODIFIER	TMEM110	Transcript	protein_coding
rs2276823	3:52869263	downstream_gene_variant	MODIFIER	TMEM110	Transcript	protein_coding
rs2276823	3:52869263	upstream_gene_variant	MODIFIER	ITIH4	Transcript	protein_coding
rs2276823	3:52869263	upstream_gene_variant	MODIFIER	ITIH4	Transcript	protein_coding
rs2276823	3:52869263	upstream_gene_variant	MODIFIER	MUSTN1	Transcript	protein_coding
rs2276823	3:52869263	upstream_gene_variant	MODIFIER	MUSTN1	Transcript	protein_coding
rs2276823	3:52869263	upstream_gene_variant	MODIFIER	ITIH4	Transcript	retained_intron
rs2276823	3:52869263	upstream_gene_variant	MODIFIER	ITIH4	Transcript	retained_intron
rs2276823	3:52869263	upstream_gene_variant	MODIFIER	ITIH4	Transcript	retained_intron
rs2276823	3:52869263	upstream_gene_variant	MODIFIER	ITIH4	Transcript	retained_intron
rs2276823	3:52869263	regulatory_region_variant	MODIFIER	-	RegulatoryFeature	promoter
rs2276823	3:52869263	regulatory_region_variant	MODIFIER	-	RegulatoryFeature	promoter
rs35333155	3:53107780	regulatory_region_variant	MODIFIER	-	RegulatoryFeature	enhancer
rs35333155	3:53107780	intergenic_variant	MODIFIER	-	-	-
rs1469536	3:156427827	downstream_gene_variant	MODIFIER	TIPARP	Transcript	protein_coding
rs1469536	3:156427827	downstream_gene_variant	MODIFIER	TIPARP	Transcript	protein_coding
rs1469536	3:156427827	downstream_gene_variant	MODIFIER	TIPARP	Transcript	protein_coding
rs1469536	3:156427827	downstream_gene_variant	MODIFIER	METTL15P1	Transcript	processed_pseudogene
rs1469536	3:156427827	downstream_gene_variant	MODIFIER	METTL15P1	Transcript	processed_pseudogene
rs1469536	3:156427827	downstream_gene_variant	MODIFIER	METTL15P1	Transcript	processed_pseudogene
rs1469536	3:156427827	downstream_gene_variant	MODIFIER	TIPARP	Transcript	protein_coding
rs1469536	3:156427827	downstream_gene_variant	MODIFIER	TIPARP	Transcript	protein_coding
rs1469536	3:156427827	downstream_gene_variant	MODIFIER	TIPARP	Transcript	protein_coding
rs1469536	3:156427827	downstream_gene_variant	MODIFIER	METTL15P1	Transcript	processed_pseudogene
rs1469536	3:156427827	downstream_gene_variant	MODIFIER	METTL15P1	Transcript	processed_pseudogene
rs1469536	3:156427827	downstream_gene_variant	MODIFIER	METTL15P1	Transcript	processed_pseudogene
rs1469536	3:156427827	downstream_gene_variant	MODIFIER	TIPARP	Transcript	protein_coding
rs1469536	3:156427827	downstream_gene_variant	MODIFIER	TIPARP	Transcript	protein_coding
rs1469536	3:156427827	downstream_gene_variant	MODIFIER	TIPARP	Transcript	protein_coding
rs1469536	3:156427827	downstream_gene_variant	MODIFIER	TIPARP	Transcript	protein_coding
rs1469536	3:156427827	downstream_gene_variant	MODIFIER	TIPARP	Transcript	protein_coding
rs1469536	3:156427827	downstream_gene_variant	MODIFIER	TIPARP	Transcript	protein_coding
rs1469536	3:156427827	downstream_gene_variant	MODIFIER	TIPARP	Transcript	protein_coding
rs1469536	3:156427827	downstream_gene_variant	MODIFIER	TIPARP	Transcript	protein_coding
rs1469536	3:156427827	downstream_gene_variant	MODIFIER	TIPARP	Transcript	protein_coding
rs1469536	3:156427827	downstream_gene_variant	MODIFIER	TIPARP	Transcript	protein_coding
rs1469536	3:156427827	downstream_gene_variant	MODIFIER	TIPARP	Transcript	protein_coding
rs1469536	3:156427827	downstream_gene_variant	MODIFIER	TIPARP	Transcript	protein_coding
rs10049090	3:156797702	upstream_gene_variant	MODIFIER	RP11-6F2.5	Transcript	lincRNA
rs10049090	3:156797702	upstream_gene_variant	MODIFIER	RP11-6F2.5	Transcript	lincRNA
rs10049090	3:156797702	upstream_gene_variant	MODIFIER	RP11-6F2.5	Transcript	lincRNA
rs10049090	3:156797702	downstream_gene_variant	MODIFIER	LINC00880	Transcript	lincRNA
rs10049090	3:156797702	downstream_gene_variant	MODIFIER	LINC00880	Transcript	lincRNA
rs10049090	3:156797702	downstream_gene_variant	MODIFIER	LINC00880	Transcript	lincRNA
rs10049090	3:156797702	regulatory_region_variant	MODIFIER	-	RegulatoryFeature	enhancer
rs10049090	3:156797702	regulatory_region_variant	MODIFIER	-	RegulatoryFeature	enhancer
rs10049090	3:156797702	regulatory_region_variant	MODIFIER	-	RegulatoryFeature	enhancer
rs1500922	3:157052607	intron_variant	MODIFIER	VEPH1	Transcript	protein_coding
rs1500922	3:157052607	intron_variant	MODIFIER	VEPH1	Transcript	protein_coding
rs1500922	3:157052607	intron_variant	MODIFIER	VEPH1	Transcript	protein_coding
rs1500922	3:157052607	intron_variant	MODIFIER	VEPH1	Transcript	protein_coding
rs1500922	3:157052607	intron_variant	MODIFIER	VEPH1	Transcript	protein_coding
rs1500922	3:157052607	intron_variant	MODIFIER	VEPH1	Transcript	protein_coding
rs1500922	3:157052607	intron_variant,non_coding_transcript_variant	MODIFIER	RP11-550I24.2	Transcript	antisense
rs1500922	3:157052607	intron_variant,non_coding_transcript_variant	MODIFIER	RP11-550I24.2	Transcript	antisense
rs1500922	3:157052607	intron_variant	MODIFIER	VEPH1	Transcript	protein_coding
rs1500922	3:157052607	intron_variant	MODIFIER	VEPH1	Transcript	protein_coding
rs13130034	4:755496	intron_variant	MODIFIER	PCGF3	Transcript	protein_coding
rs13130034	4:755496	intron_variant,NMD_transcript_variant	MODIFIER	PCGF3	Transcript	nonsense_mediated_decay
rs13130034	4:755496	intron_variant,NMD_transcript_variant	MODIFIER	PCGF3	Transcript	nonsense_mediated_decay
rs13130034	4:755496	downstream_gene_variant	MODIFIER	AC139887.4	Transcript	antisense
rs13130034	4:755496	intron_variant	MODIFIER	PCGF3	Transcript	protein_coding
rs13130034	4:755496	downstream_gene_variant	MODIFIER	PCGF3	Transcript	processed_transcript
rs13130034	4:755496	downstream_gene_variant	MODIFIER	RP11-440L14.1	Transcript	antisense
rs13130034	4:755496	intron_variant	MODIFIER	PCGF3	Transcript	protein_coding
rs13130034	4:755496	intron_variant	MODIFIER	PCGF3	Transcript	protein_coding
rs13130034	4:755496	upstream_gene_variant	MODIFIER	RP11-440L14.4	Transcript	antisense
rs13105471	4:17959776	intron_variant	MODIFIER	LCORL	Transcript	protein_coding
rs13105471	4:17959776	intron_variant	MODIFIER	LCORL	Transcript	protein_coding
rs13105471	4:17959776	intron_variant	MODIFIER	LCORL	Transcript	protein_coding
rs13105471	4:17959776	intron_variant	MODIFIER	LCORL	Transcript	protein_coding
rs13105471	4:17959776	intron_variant	MODIFIER	LCORL	Transcript	protein_coding
rs13105471	4:17959776	intron_variant	MODIFIER	LCORL	Transcript	protein_coding
rs13105471	4:17959776	intron_variant,non_coding_transcript_variant	MODIFIER	LCORL	Transcript	processed_transcript
rs13105471	4:17959776	intron_variant,non_coding_transcript_variant	MODIFIER	LCORL	Transcript	processed_transcript
rs13105471	4:17959776	intron_variant,NMD_transcript_variant	MODIFIER	LCORL	Transcript	nonsense_mediated_decay
rs13105471	4:17959776	intron_variant,NMD_transcript_variant	MODIFIER	LCORL	Transcript	nonsense_mediated_decay
rs13105471	4:17959776	downstream_gene_variant	MODIFIER	LCORL	Transcript	processed_transcript
rs13105471	4:17959776	downstream_gene_variant	MODIFIER	LCORL	Transcript	processed_transcript
rs13105471	4:17959776	intron_variant	MODIFIER	LCORL	Transcript	protein_coding
rs13105471	4:17959776	intron_variant	MODIFIER	LCORL	Transcript	protein_coding
rs34811474	4:25408838	missense_variant	MODERATE	ANAPC4	Transcript	protein_coding
rs34811474	4:25408838	missense_variant	MODERATE	ANAPC4	Transcript	protein_coding
rs34811474	4:25408838	missense_variant	MODERATE	ANAPC4	Transcript	protein_coding
rs34811474	4:25408838	non_coding_transcript_exon_variant	MODIFIER	ANAPC4	Transcript	retained_intron
rs34811474	4:25408838	non_coding_transcript_exon_variant	MODIFIER	ANAPC4	Transcript	retained_intron
rs34811474	4:25408838	non_coding_transcript_exon_variant	MODIFIER	ANAPC4	Transcript	retained_intron
rs34811474	4:25408838	non_coding_transcript_exon_variant	MODIFIER	ANAPC4	Transcript	retained_intron
rs34811474	4:25408838	non_coding_transcript_exon_variant	MODIFIER	ANAPC4	Transcript	retained_intron
rs34811474	4:25408838	non_coding_transcript_exon_variant	MODIFIER	ANAPC4	Transcript	retained_intron
rs34811474	4:25408838	non_coding_transcript_exon_variant	MODIFIER	ANAPC4	Transcript	retained_intron
rs34811474	4:25408838	non_coding_transcript_exon_variant	MODIFIER	ANAPC4	Transcript	retained_intron
rs34811474	4:25408838	non_coding_transcript_exon_variant	MODIFIER	ANAPC4	Transcript	retained_intron
rs34811474	4:25408838	missense_variant	MODERATE	ANAPC4	Transcript	protein_coding
rs34811474	4:25408838	missense_variant	MODERATE	ANAPC4	Transcript	protein_coding
rs34811474	4:25408838	missense_variant	MODERATE	ANAPC4	Transcript	protein_coding
rs10938397	4:45182527	intergenic_variant	MODIFIER	-	-	-
rs115024193	4:79714654	intron_variant	MODIFIER	BMP2K	Transcript	protein_coding
rs115024193	4:79714654	intron_variant,NMD_transcript_variant	MODIFIER	BMP2K	Transcript	nonsense_mediated_decay
rs115024193	4:79714654	intron_variant	MODIFIER	BMP2K	Transcript	protein_coding
rs1565062	4:95183000	intron_variant	MODIFIER	SMARCAD1	Transcript	protein_coding
rs1565062	4:95183000	intron_variant	MODIFIER	SMARCAD1	Transcript	protein_coding
rs1565062	4:95183000	intron_variant	MODIFIER	SMARCAD1	Transcript	protein_coding
rs1565062	4:95183000	intron_variant	MODIFIER	SMARCAD1	Transcript	protein_coding
rs1565062	4:95183000	intron_variant	MODIFIER	SMARCAD1	Transcript	protein_coding
rs1565062	4:95183000	intron_variant	MODIFIER	SMARCAD1	Transcript	protein_coding
rs1565062	4:95183000	intron_variant,NMD_transcript_variant	MODIFIER	SMARCAD1	Transcript	nonsense_mediated_decay
rs1565062	4:95183000	intron_variant,NMD_transcript_variant	MODIFIER	SMARCAD1	Transcript	nonsense_mediated_decay
rs1565062	4:95183000	intron_variant,NMD_transcript_variant	MODIFIER	SMARCAD1	Transcript	nonsense_mediated_decay
rs1565062	4:95183000	intron_variant	MODIFIER	SMARCAD1	Transcript	protein_coding
rs1565062	4:95183000	intron_variant	MODIFIER	SMARCAD1	Transcript	protein_coding
rs1565062	4:95183000	intron_variant	MODIFIER	SMARCAD1	Transcript	protein_coding
rs1565062	4:95183000	upstream_gene_variant	MODIFIER	SMARCAD1	Transcript	retained_intron
rs1565062	4:95183000	upstream_gene_variant	MODIFIER	SMARCAD1	Transcript	retained_intron
rs1565062	4:95183000	upstream_gene_variant	MODIFIER	SMARCAD1	Transcript	retained_intron
rs1565062	4:95183000	intron_variant	MODIFIER	SMARCAD1	Transcript	protein_coding
rs1565062	4:95183000	intron_variant	MODIFIER	SMARCAD1	Transcript	protein_coding
rs1565062	4:95183000	intron_variant	MODIFIER	SMARCAD1	Transcript	protein_coding
rs1565062	4:95183000	intron_variant,NMD_transcript_variant	MODIFIER	SMARCAD1	Transcript	nonsense_mediated_decay
rs1565062	4:95183000	intron_variant,NMD_transcript_variant	MODIFIER	SMARCAD1	Transcript	nonsense_mediated_decay
rs1565062	4:95183000	intron_variant,NMD_transcript_variant	MODIFIER	SMARCAD1	Transcript	nonsense_mediated_decay
rs2510762	4:95397977	intron_variant	MODIFIER	PDLIM5	Transcript	protein_coding
rs2510762	4:95397977	intron_variant	MODIFIER	PDLIM5	Transcript	protein_coding
rs2510762	4:95397977	intron_variant	MODIFIER	PDLIM5	Transcript	protein_coding
rs2510762	4:95397977	intron_variant	MODIFIER	PDLIM5	Transcript	protein_coding
rs2510762	4:95397977	intron_variant	MODIFIER	PDLIM5	Transcript	protein_coding
rs2510762	4:95397977	intron_variant	MODIFIER	PDLIM5	Transcript	protein_coding
rs2510762	4:95397977	intron_variant	MODIFIER	PDLIM5	Transcript	protein_coding
rs2510762	4:95397977	intron_variant,non_coding_transcript_variant	MODIFIER	PDLIM5	Transcript	retained_intron
rs2510762	4:95397977	intron_variant,non_coding_transcript_variant	MODIFIER	PDLIM5	Transcript	processed_transcript
rs2510762	4:95397977	intron_variant	MODIFIER	PDLIM5	Transcript	protein_coding
rs2510762	4:95397977	intron_variant,non_coding_transcript_variant	MODIFIER	PDLIM5	Transcript	processed_transcript
rs2510762	4:95397977	intron_variant	MODIFIER	PDLIM5	Transcript	protein_coding
rs2510762	4:95397977	intron_variant	MODIFIER	PDLIM5	Transcript	protein_coding
rs1351623	4:104587977	intron_variant	MODIFIER	TACR3	Transcript	protein_coding
rs115260227	4:104774698	intergenic_variant	MODIFIER	-	-	-
rs17429745	4:106038169	downstream_gene_variant	MODIFIER	RP11-556I14.1	Transcript	lincRNA
rs17429745	4:106038169	downstream_gene_variant	MODIFIER	RP11-556I14.1	Transcript	lincRNA
rs17429745	4:106038169	downstream_gene_variant	MODIFIER	RP11-556I14.1	Transcript	lincRNA
rs17429745	4:106038169	intron_variant,non_coding_transcript_variant	MODIFIER	RP11-556I14.1	Transcript	lincRNA
rs17429745	4:106038169	intron_variant,non_coding_transcript_variant	MODIFIER	RP11-556I14.1	Transcript	lincRNA
rs17429745	4:106038169	intron_variant,non_coding_transcript_variant	MODIFIER	RP11-556I14.1	Transcript	lincRNA
rs112361436	5:42136628	intergenic_variant	MODIFIER	-	-	-
rs112867663	5:42687408	intron_variant	MODIFIER	GHR	Transcript	protein_coding
rs112867663	5:42687408	intron_variant	MODIFIER	GHR	Transcript	protein_coding
rs112867663	5:42687408	intron_variant,NMD_transcript_variant	MODIFIER	GHR	Transcript	nonsense_mediated_decay
rs112867663	5:42687408	intron_variant	MODIFIER	GHR	Transcript	protein_coding
rs72764837	5:72283936	intron_variant	MODIFIER	FCHO2	Transcript	protein_coding
rs72764837	5:72283936	intron_variant	MODIFIER	FCHO2	Transcript	protein_coding
rs72764837	5:72283936	intron_variant	MODIFIER	FCHO2	Transcript	protein_coding
rs72764837	5:72283936	intron_variant	MODIFIER	FCHO2	Transcript	protein_coding
rs72764837	5:72283936	intron_variant	MODIFIER	FCHO2	Transcript	protein_coding
rs72764837	5:72283936	intron_variant	MODIFIER	FCHO2	Transcript	protein_coding
rs72764837	5:72283936	intron_variant	MODIFIER	FCHO2	Transcript	protein_coding
rs72764837	5:72283936	intron_variant	MODIFIER	FCHO2	Transcript	protein_coding
rs72764837	5:72283936	intron_variant	MODIFIER	FCHO2	Transcript	protein_coding
rs72764837	5:72283936	intron_variant	MODIFIER	FCHO2	Transcript	protein_coding
rs10063744	5:95649772	intron_variant,non_coding_transcript_variant	MODIFIER	CTD-2337A12.1	Transcript	antisense
rs10063744	5:95649772	intron_variant,non_coding_transcript_variant	MODIFIER	CTD-2337A12.1	Transcript	antisense
rs10063744	5:95649772	intron_variant,non_coding_transcript_variant	MODIFIER	CTD-2337A12.1	Transcript	antisense
rs10063744	5:95649772	intron_variant,non_coding_transcript_variant	MODIFIER	CTD-2337A12.1	Transcript	antisense
rs73798339	5:149373740	3_prime_UTR_variant	MODIFIER	TIGD6	Transcript	protein_coding
rs73798339	5:149373740	3_prime_UTR_variant	MODIFIER	TIGD6	Transcript	protein_coding
rs73798339	5:149373740	downstream_gene_variant	MODIFIER	SLC26A2	Transcript	protein_coding
rs73798339	5:149373740	downstream_gene_variant	MODIFIER	SLC26A2	Transcript	protein_coding
rs73798339	5:149373740	downstream_gene_variant	MODIFIER	TIGD6	Transcript	protein_coding
rs73798339	5:149373740	downstream_gene_variant	MODIFIER	TIGD6	Transcript	protein_coding
rs707183	5:153471737	downstream_gene_variant	MODIFIER	AC010295.1	Transcript	miRNA
rs707183	5:153471737	upstream_gene_variant	MODIFIER	MFAP3	Transcript	processed_transcript
rs707183	5:153471737	upstream_gene_variant	MODIFIER	MFAP3	Transcript	processed_transcript
rs707183	5:153471737	upstream_gene_variant	MODIFIER	MFAP3	Transcript	processed_transcript
rs707183	5:153471737	intron_variant,non_coding_transcript_variant	MODIFIER	MFAP3	Transcript	processed_transcript
rs707183	5:153471737	intron_variant,non_coding_transcript_variant	MODIFIER	MFAP3	Transcript	processed_transcript
rs707183	5:153471737	upstream_gene_variant	MODIFIER	MFAP3	Transcript	processed_transcript
rs2961856	5:165935976	intergenic_variant	MODIFIER	-	-	-
rs2961856	5:165935976	intergenic_variant	MODIFIER	-	-	-
rs1422030	5:168730829	upstream_gene_variant	MODIFIER	SLIT3	Transcript	protein_coding
rs1422030	5:168730829	upstream_gene_variant	MODIFIER	SLIT3	Transcript	protein_coding
rs1422030	5:168730829	upstream_gene_variant	MODIFIER	SLIT3	Transcript	retained_intron
rs1422030	5:168730829	upstream_gene_variant	MODIFIER	SLIT3	Transcript	protein_coding
rs1422030	5:168730829	upstream_gene_variant	MODIFIER	SLIT3	Transcript	processed_transcript
rs915667	6:29798140	splice_polypyrimidine_tract_variant,intron_variant	LOW	HLA-G	Transcript	protein_coding
rs915667	6:29798140	splice_polypyrimidine_tract_variant,intron_variant	LOW	HLA-G	Transcript	protein_coding
rs915667	6:29798140	splice_polypyrimidine_tract_variant,intron_variant	LOW	HLA-G	Transcript	protein_coding
rs915667	6:29798140	splice_polypyrimidine_tract_variant,intron_variant	LOW	HLA-G	Transcript	protein_coding
rs915667	6:29798140	splice_polypyrimidine_tract_variant,intron_variant	LOW	HLA-G	Transcript	protein_coding
rs915667	6:29798140	splice_polypyrimidine_tract_variant,intron_variant	LOW	HLA-G	Transcript	protein_coding
rs915667	6:29798140	splice_polypyrimidine_tract_variant,intron_variant	LOW	HLA-G	Transcript	protein_coding
rs915667	6:29798140	splice_polypyrimidine_tract_variant,intron_variant	LOW	HLA-G	Transcript	protein_coding
rs915667	6:29798140	splice_polypyrimidine_tract_variant,intron_variant	LOW	HLA-G	Transcript	protein_coding
rs915667	6:29798140	splice_polypyrimidine_tract_variant,intron_variant	LOW	HLA-G	Transcript	protein_coding
rs915667	6:29798140	upstream_gene_variant	MODIFIER	HCG4P8	Transcript	unprocessed_pseudogene
rs915667	6:29798140	upstream_gene_variant	MODIFIER	HCG4P8	Transcript	unprocessed_pseudogene
rs915667	6:29798140	splice_polypyrimidine_tract_variant,intron_variant,non_coding_transcript_variant	LOW	HLA-G	Transcript	retained_intron
rs915667	6:29798140	splice_polypyrimidine_tract_variant,intron_variant,non_coding_transcript_variant	LOW	HLA-G	Transcript	retained_intron
rs915667	6:29798140	splice_polypyrimidine_tract_variant,intron_variant,NMD_transcript_variant	LOW	HLA-G	Transcript	nonsense_mediated_decay
rs915667	6:29798140	splice_polypyrimidine_tract_variant,intron_variant,NMD_transcript_variant	LOW	HLA-G	Transcript	nonsense_mediated_decay
rs9260114	6:29909988	upstream_gene_variant	MODIFIER	HLA-A	Transcript	protein_coding
rs9260114	6:29909988	upstream_gene_variant	MODIFIER	HLA-A	Transcript	protein_coding
rs9260114	6:29909988	upstream_gene_variant	MODIFIER	HLA-A	Transcript	protein_coding
rs9260114	6:29909988	upstream_gene_variant	MODIFIER	HLA-A	Transcript	protein_coding
rs9260114	6:29909988	upstream_gene_variant	MODIFIER	HLA-A	Transcript	protein_coding
rs9260114	6:29909988	upstream_gene_variant	MODIFIER	HLA-A	Transcript	protein_coding
rs9260114	6:29909988	intron_variant	MODIFIER	HLA-A	Transcript	protein_coding
rs9260114	6:29909988	intron_variant	MODIFIER	HLA-A	Transcript	protein_coding
rs9260114	6:29909988	non_coding_transcript_exon_variant	MODIFIER	HCG4P5	Transcript	unprocessed_pseudogene
rs9260114	6:29909988	non_coding_transcript_exon_variant	MODIFIER	HCG4P5	Transcript	unprocessed_pseudogene
rs9260114	6:29909988	upstream_gene_variant	MODIFIER	HLA-A	Transcript	retained_intron
rs9260114	6:29909988	upstream_gene_variant	MODIFIER	HLA-A	Transcript	retained_intron
rs9260114	6:29909988	upstream_gene_variant	MODIFIER	HLA-A	Transcript	retained_intron
rs9260114	6:29909988	upstream_gene_variant	MODIFIER	HLA-A	Transcript	retained_intron
rs9260114	6:29909988	upstream_gene_variant	MODIFIER	HLA-A	Transcript	retained_intron
rs9260114	6:29909988	upstream_gene_variant	MODIFIER	HLA-A	Transcript	retained_intron
rs9260114	6:29909988	upstream_gene_variant	MODIFIER	HLA-A	Transcript	retained_intron
rs9260114	6:29909988	upstream_gene_variant	MODIFIER	HLA-A	Transcript	retained_intron
rs9260114	6:29909988	regulatory_region_variant	MODIFIER	-	RegulatoryFeature	promoter
rs9260114	6:29909988	regulatory_region_variant	MODIFIER	-	RegulatoryFeature	promoter
rs2516708	6:30228721	intron_variant,non_coding_transcript_variant	MODIFIER	HLA-L	Transcript	transcribed_unprocessed_pseudogene
rs2516708	6:30228721	intron_variant,non_coding_transcript_variant	MODIFIER	HLA-L	Transcript	transcribed_unprocessed_pseudogene
rs2516708	6:30228721	intron_variant,non_coding_transcript_variant	MODIFIER	HCG17	Transcript	lincRNA
rs2516708	6:30228721	intron_variant,non_coding_transcript_variant	MODIFIER	HCG17	Transcript	lincRNA
rs2516708	6:30228721	intron_variant,non_coding_transcript_variant	MODIFIER	HLA-L	Transcript	processed_transcript
rs2516708	6:30228721	intron_variant,non_coding_transcript_variant	MODIFIER	HLA-L	Transcript	processed_transcript
rs2516708	6:30228721	intron_variant,non_coding_transcript_variant	MODIFIER	HLA-L	Transcript	processed_transcript
rs2516708	6:30228721	intron_variant,non_coding_transcript_variant	MODIFIER	HLA-L	Transcript	processed_transcript
rs9263950	6:31181196	intergenic_variant	MODIFIER	-	-	-
rs28361024	6:31208733	intergenic_variant	MODIFIER	-	-	-
rs2736155	6:31605199	downstream_gene_variant	MODIFIER	BAG6	Transcript	protein_coding
rs2736155	6:31605199	downstream_gene_variant	MODIFIER	BAG6	Transcript	protein_coding
rs2736155	6:31605199	downstream_gene_variant	MODIFIER	BAG6	Transcript	protein_coding
rs2736155	6:31605199	downstream_gene_variant	MODIFIER	BAG6	Transcript	protein_coding
rs2736155	6:31605199	downstream_gene_variant	MODIFIER	BAG6	Transcript	protein_coding
rs2736155	6:31605199	downstream_gene_variant	MODIFIER	BAG6	Transcript	protein_coding
rs2736155	6:31605199	downstream_gene_variant	MODIFIER	BAG6	Transcript	protein_coding
rs2736155	6:31605199	downstream_gene_variant	MODIFIER	BAG6	Transcript	protein_coding
rs2736155	6:31605199	downstream_gene_variant	MODIFIER	BAG6	Transcript	protein_coding
rs2736155	6:31605199	downstream_gene_variant	MODIFIER	BAG6	Transcript	protein_coding
rs2736155	6:31605199	downstream_gene_variant	MODIFIER	BAG6	Transcript	protein_coding
rs2736155	6:31605199	downstream_gene_variant	MODIFIER	BAG6	Transcript	protein_coding
rs2736155	6:31605199	intron_variant	MODIFIER	PRRC2A	Transcript	protein_coding
rs2736155	6:31605199	intron_variant	MODIFIER	PRRC2A	Transcript	protein_coding
rs2736155	6:31605199	intron_variant	MODIFIER	PRRC2A	Transcript	protein_coding
rs2736155	6:31605199	intron_variant	MODIFIER	PRRC2A	Transcript	protein_coding
rs2736155	6:31605199	intron_variant	MODIFIER	PRRC2A	Transcript	protein_coding
rs2736155	6:31605199	intron_variant	MODIFIER	PRRC2A	Transcript	protein_coding
rs2736155	6:31605199	downstream_gene_variant	MODIFIER	BAG6	Transcript	protein_coding
rs2736155	6:31605199	downstream_gene_variant	MODIFIER	BAG6	Transcript	protein_coding
rs2736155	6:31605199	downstream_gene_variant	MODIFIER	BAG6	Transcript	protein_coding
rs2736155	6:31605199	downstream_gene_variant	MODIFIER	BAG6	Transcript	protein_coding
rs2736155	6:31605199	downstream_gene_variant	MODIFIER	BAG6	Transcript	protein_coding
rs2736155	6:31605199	downstream_gene_variant	MODIFIER	BAG6	Transcript	protein_coding
rs2736155	6:31605199	downstream_gene_variant	MODIFIER	BAG6	Transcript	protein_coding
rs2736155	6:31605199	downstream_gene_variant	MODIFIER	BAG6	Transcript	protein_coding
rs2736155	6:31605199	downstream_gene_variant	MODIFIER	BAG6	Transcript	protein_coding
rs2736155	6:31605199	downstream_gene_variant	MODIFIER	BAG6	Transcript	protein_coding
rs2736155	6:31605199	downstream_gene_variant	MODIFIER	BAG6	Transcript	protein_coding
rs2736155	6:31605199	downstream_gene_variant	MODIFIER	BAG6	Transcript	protein_coding
rs2736155	6:31605199	downstream_gene_variant	MODIFIER	BAG6	Transcript	protein_coding
rs2736155	6:31605199	downstream_gene_variant	MODIFIER	BAG6	Transcript	protein_coding
rs2736155	6:31605199	downstream_gene_variant	MODIFIER	BAG6	Transcript	protein_coding
rs2736155	6:31605199	downstream_gene_variant	MODIFIER	PRRC2A	Transcript	retained_intron
rs2736155	6:31605199	downstream_gene_variant	MODIFIER	PRRC2A	Transcript	retained_intron
rs2736155	6:31605199	downstream_gene_variant	MODIFIER	PRRC2A	Transcript	retained_intron
rs2736155	6:31605199	non_coding_transcript_exon_variant	MODIFIER	PRRC2A	Transcript	retained_intron
rs2736155	6:31605199	non_coding_transcript_exon_variant	MODIFIER	PRRC2A	Transcript	retained_intron
rs2736155	6:31605199	non_coding_transcript_exon_variant	MODIFIER	PRRC2A	Transcript	retained_intron
rs2736155	6:31605199	downstream_gene_variant	MODIFIER	BAG6	Transcript	retained_intron
rs2736155	6:31605199	downstream_gene_variant	MODIFIER	BAG6	Transcript	retained_intron
rs2736155	6:31605199	downstream_gene_variant	MODIFIER	BAG6	Transcript	retained_intron
rs2736155	6:31605199	downstream_gene_variant	MODIFIER	BAG6	Transcript	processed_transcript
rs2736155	6:31605199	downstream_gene_variant	MODIFIER	BAG6	Transcript	processed_transcript
rs2736155	6:31605199	downstream_gene_variant	MODIFIER	BAG6	Transcript	processed_transcript
rs2736155	6:31605199	downstream_gene_variant	MODIFIER	BAG6	Transcript	processed_transcript
rs2736155	6:31605199	downstream_gene_variant	MODIFIER	BAG6	Transcript	processed_transcript
rs2736155	6:31605199	downstream_gene_variant	MODIFIER	BAG6	Transcript	processed_transcript
rs2736155	6:31605199	downstream_gene_variant	MODIFIER	PRRC2A	Transcript	retained_intron
rs2736155	6:31605199	downstream_gene_variant	MODIFIER	PRRC2A	Transcript	retained_intron
rs2736155	6:31605199	downstream_gene_variant	MODIFIER	PRRC2A	Transcript	retained_intron
rs2736155	6:31605199	downstream_gene_variant	MODIFIER	BAG6	Transcript	processed_transcript
rs2736155	6:31605199	downstream_gene_variant	MODIFIER	BAG6	Transcript	processed_transcript
rs2736155	6:31605199	downstream_gene_variant	MODIFIER	BAG6	Transcript	processed_transcript
rs2736155	6:31605199	intron_variant,non_coding_transcript_variant	MODIFIER	PRRC2A	Transcript	retained_intron
rs2736155	6:31605199	intron_variant,non_coding_transcript_variant	MODIFIER	PRRC2A	Transcript	retained_intron
rs2736155	6:31605199	intron_variant,non_coding_transcript_variant	MODIFIER	PRRC2A	Transcript	retained_intron
rs2736155	6:31605199	downstream_gene_variant	MODIFIER	PRRC2A	Transcript	retained_intron
rs2736155	6:31605199	downstream_gene_variant	MODIFIER	PRRC2A	Transcript	retained_intron
rs2736155	6:31605199	downstream_gene_variant	MODIFIER	PRRC2A	Transcript	retained_intron
rs2736155	6:31605199	downstream_gene_variant	MODIFIER	PRRC2A	Transcript	retained_intron
rs2736155	6:31605199	downstream_gene_variant	MODIFIER	PRRC2A	Transcript	retained_intron
rs2736155	6:31605199	downstream_gene_variant	MODIFIER	PRRC2A	Transcript	retained_intron
rs2736155	6:31605199	downstream_gene_variant	MODIFIER	PRRC2A	Transcript	retained_intron
rs2736155	6:31605199	downstream_gene_variant	MODIFIER	PRRC2A	Transcript	retained_intron
rs2736155	6:31605199	downstream_gene_variant	MODIFIER	PRRC2A	Transcript	retained_intron
rs2736155	6:31605199	non_coding_transcript_exon_variant	MODIFIER	PRRC2A	Transcript	retained_intron
rs2736155	6:31605199	non_coding_transcript_exon_variant	MODIFIER	PRRC2A	Transcript	retained_intron
rs2736155	6:31605199	non_coding_transcript_exon_variant	MODIFIER	PRRC2A	Transcript	retained_intron
rs62395827	6:31786730	downstream_gene_variant	MODIFIER	HSPA1A	Transcript	protein_coding
rs62395827	6:31786730	upstream_gene_variant	MODIFIER	HSPA1L	Transcript	protein_coding
rs62395827	6:31786730	upstream_gene_variant	MODIFIER	HSPA1L	Transcript	protein_coding
rs62395827	6:31786730	downstream_gene_variant	MODIFIER	HSPA1A	Transcript	protein_coding
rs62395827	6:31786730	downstream_gene_variant	MODIFIER	HSPA1A	Transcript	protein_coding
rs3800406	6:35133074	intergenic_variant	MODIFIER	-	-	-
rs2254303	6:43276390	intron_variant	MODIFIER	CRIP3	Transcript	protein_coding
rs2254303	6:43276390	intron_variant	MODIFIER	CRIP3	Transcript	protein_coding
rs2254303	6:43276390	intron_variant	MODIFIER	CRIP3	Transcript	protein_coding
rs2254303	6:43276390	intron_variant	MODIFIER	CRIP3	Transcript	protein_coding
rs2254303	6:43276390	downstream_gene_variant	MODIFIER	SLC22A7	Transcript	protein_coding
rs2254303	6:43276390	downstream_gene_variant	MODIFIER	SLC22A7	Transcript	protein_coding
rs2254303	6:43276390	downstream_gene_variant	MODIFIER	SLC22A7	Transcript	protein_coding
rs2254303	6:43276390	downstream_gene_variant	MODIFIER	SLC22A7	Transcript	protein_coding
rs2254303	6:43276390	downstream_gene_variant	MODIFIER	SLC22A7	Transcript	protein_coding
rs2254303	6:43276390	downstream_gene_variant	MODIFIER	SLC22A7	Transcript	protein_coding
rs2254303	6:43276390	upstream_gene_variant	MODIFIER	RP11-480N24.3	Transcript	processed_pseudogene
rs2254303	6:43276390	upstream_gene_variant	MODIFIER	RP11-480N24.3	Transcript	processed_pseudogene
rs2254303	6:43276390	upstream_gene_variant	MODIFIER	CRIP3	Transcript	protein_coding
rs2254303	6:43276390	upstream_gene_variant	MODIFIER	CRIP3	Transcript	protein_coding
rs2254303	6:43276390	downstream_gene_variant	MODIFIER	SLC22A7	Transcript	protein_coding
rs2254303	6:43276390	downstream_gene_variant	MODIFIER	SLC22A7	Transcript	protein_coding
rs2254303	6:43276390	upstream_gene_variant	MODIFIER	CRIP3	Transcript	protein_coding
rs2254303	6:43276390	upstream_gene_variant	MODIFIER	CRIP3	Transcript	protein_coding
rs2254303	6:43276390	upstream_gene_variant	MODIFIER	CRIP3	Transcript	retained_intron
rs2254303	6:43276390	upstream_gene_variant	MODIFIER	CRIP3	Transcript	retained_intron
rs2254303	6:43276390	non_coding_transcript_exon_variant	MODIFIER	CRIP3	Transcript	retained_intron
rs2254303	6:43276390	non_coding_transcript_exon_variant	MODIFIER	CRIP3	Transcript	retained_intron
rs2254303	6:43276390	upstream_gene_variant	MODIFIER	CRIP3	Transcript	retained_intron
rs2254303	6:43276390	upstream_gene_variant	MODIFIER	CRIP3	Transcript	retained_intron
rs2254303	6:43276390	downstream_gene_variant	MODIFIER	ZNF318	Transcript	nonsense_mediated_decay
rs2254303	6:43276390	downstream_gene_variant	MODIFIER	ZNF318	Transcript	nonsense_mediated_decay
rs2254303	6:43276390	intron_variant,non_coding_transcript_variant	MODIFIER	ZNF318	Transcript	processed_transcript
rs2254303	6:43276390	intron_variant,non_coding_transcript_variant	MODIFIER	ZNF318	Transcript	processed_transcript
rs960834	6:54823431	intergenic_variant	MODIFIER	-	-	-
rs960834	6:54823431	intergenic_variant	MODIFIER	-	-	-
rs56249536	6:54936034	intergenic_variant	MODIFIER	-	-	-
rs6902789	6:105358192	intergenic_variant	MODIFIER	-	-	-
rs117167820	6:126686130	intergenic_variant	MODIFIER	-	-	-
rs62439186	6:127252728	intergenic_variant	MODIFIER	-	-	-
rs62439186	6:127252728	intergenic_variant	MODIFIER	-	-	-
rs78928932	6:136228617	intron_variant	MODIFIER	PDE7B	Transcript	protein_coding
rs4870023	6:151829487	intron_variant	MODIFIER	CCDC170	Transcript	protein_coding
rs4870023	6:151829487	intron_variant	MODIFIER	CCDC170	Transcript	protein_coding
rs11155794	6:151842809	intron_variant	MODIFIER	CCDC170	Transcript	protein_coding
rs11155794	6:151842809	intron_variant	MODIFIER	CCDC170	Transcript	protein_coding
rs11155794	6:151842809	intron_variant	MODIFIER	CCDC170	Transcript	protein_coding
rs11155794	6:151842809	intron_variant	MODIFIER	CCDC170	Transcript	protein_coding
rs62444275	6:151847381	intron_variant	MODIFIER	CCDC170	Transcript	protein_coding
rs62444275	6:151847381	intron_variant	MODIFIER	CCDC170	Transcript	protein_coding
rs62444275	6:151847381	intron_variant	MODIFIER	CCDC170	Transcript	protein_coding
rs62444275	6:151847381	intron_variant	MODIFIER	CCDC170	Transcript	protein_coding
rs12534970	7:15031507	intergenic_variant	MODIFIER	-	-	-
rs12534970	7:15031507	intergenic_variant	MODIFIER	-	-	-
rs12534970	7:15031507	intergenic_variant	MODIFIER	-	-	-
rs73116809	7:50730191	intron_variant	MODIFIER	GRB10	Transcript	protein_coding
rs73116809	7:50730191	intron_variant	MODIFIER	GRB10	Transcript	protein_coding
rs73116809	7:50730191	intron_variant	MODIFIER	GRB10	Transcript	protein_coding
rs73116809	7:50730191	intron_variant	MODIFIER	GRB10	Transcript	protein_coding
rs73116809	7:50730191	intron_variant	MODIFIER	GRB10	Transcript	protein_coding
rs73116809	7:50730191	intron_variant	MODIFIER	GRB10	Transcript	protein_coding
rs73116809	7:50730191	intron_variant	MODIFIER	GRB10	Transcript	protein_coding
rs73116809	7:50730191	intron_variant	MODIFIER	GRB10	Transcript	protein_coding
rs73116809	7:50730191	intron_variant	MODIFIER	GRB10	Transcript	protein_coding
rs73116809	7:50730191	intron_variant	MODIFIER	GRB10	Transcript	protein_coding
rs73116809	7:50730191	intron_variant	MODIFIER	GRB10	Transcript	protein_coding
rs73116809	7:50730191	intron_variant	MODIFIER	GRB10	Transcript	protein_coding
rs73116809	7:50730191	intron_variant	MODIFIER	GRB10	Transcript	protein_coding
rs73116809	7:50730191	intron_variant	MODIFIER	GRB10	Transcript	protein_coding
rs73116809	7:50730191	intron_variant	MODIFIER	GRB10	Transcript	protein_coding
rs73116809	7:50730191	intron_variant	MODIFIER	GRB10	Transcript	protein_coding
rs73116809	7:50730191	intron_variant	MODIFIER	GRB10	Transcript	protein_coding
rs73116809	7:50730191	intron_variant	MODIFIER	GRB10	Transcript	protein_coding
rs73116809	7:50730191	intron_variant	MODIFIER	GRB10	Transcript	protein_coding
rs73116809	7:50730191	intron_variant	MODIFIER	GRB10	Transcript	protein_coding
rs73116809	7:50730191	intron_variant	MODIFIER	GRB10	Transcript	protein_coding
rs73116809	7:50730191	intron_variant	MODIFIER	GRB10	Transcript	protein_coding
rs73116809	7:50730191	intron_variant	MODIFIER	GRB10	Transcript	protein_coding
rs73116809	7:50730191	intron_variant	MODIFIER	GRB10	Transcript	protein_coding
rs73116809	7:50730191	intron_variant	MODIFIER	GRB10	Transcript	protein_coding
rs73116809	7:50730191	intron_variant	MODIFIER	GRB10	Transcript	protein_coding
rs73116809	7:50730191	intron_variant	MODIFIER	GRB10	Transcript	protein_coding
rs73116809	7:50730191	intron_variant	MODIFIER	GRB10	Transcript	protein_coding
rs73116809	7:50730191	intron_variant	MODIFIER	GRB10	Transcript	protein_coding
rs73116809	7:50730191	intron_variant	MODIFIER	GRB10	Transcript	protein_coding
rs73116809	7:50730191	intron_variant	MODIFIER	GRB10	Transcript	protein_coding
rs73116809	7:50730191	intron_variant	MODIFIER	GRB10	Transcript	protein_coding
rs73116809	7:50730191	intron_variant	MODIFIER	GRB10	Transcript	protein_coding
rs73116809	7:50730191	regulatory_region_variant	MODIFIER	-	RegulatoryFeature	enhancer
rs73116809	7:50730191	regulatory_region_variant	MODIFIER	-	RegulatoryFeature	enhancer
rs73116809	7:50730191	regulatory_region_variant	MODIFIER	-	RegulatoryFeature	enhancer
rs35005436	7:74134911	intron_variant	MODIFIER	GTF2I	Transcript	protein_coding
rs35005436	7:74134911	intron_variant	MODIFIER	GTF2I	Transcript	protein_coding
rs35005436	7:74134911	intron_variant	MODIFIER	GTF2I	Transcript	protein_coding
rs35005436	7:74134911	intron_variant	MODIFIER	GTF2I	Transcript	protein_coding
rs35005436	7:74134911	intron_variant	MODIFIER	GTF2I	Transcript	protein_coding
rs35005436	7:74134911	intron_variant	MODIFIER	GTF2I	Transcript	protein_coding
rs35005436	7:74134911	intron_variant	MODIFIER	GTF2I	Transcript	protein_coding
rs35005436	7:74134911	intron_variant	MODIFIER	GTF2I	Transcript	protein_coding
rs35005436	7:74134911	intron_variant	MODIFIER	GTF2I	Transcript	protein_coding
rs35005436	7:74134911	intron_variant,non_coding_transcript_variant	MODIFIER	STAG3L2	Transcript	transcribed_unprocessed_pseudogene
rs35005436	7:74134911	intron_variant,non_coding_transcript_variant	MODIFIER	STAG3L2	Transcript	transcribed_unprocessed_pseudogene
rs35005436	7:74134911	intron_variant,non_coding_transcript_variant	MODIFIER	STAG3L2	Transcript	transcribed_unprocessed_pseudogene
rs35005436	7:74134911	intron_variant	MODIFIER	GTF2I	Transcript	protein_coding
rs35005436	7:74134911	intron_variant	MODIFIER	GTF2I	Transcript	protein_coding
rs35005436	7:74134911	intron_variant	MODIFIER	GTF2I	Transcript	protein_coding
rs35005436	7:74134911	intron_variant,non_coding_transcript_variant	MODIFIER	AC083884.8	Transcript	antisense
rs35005436	7:74134911	intron_variant,non_coding_transcript_variant	MODIFIER	AC083884.8	Transcript	antisense
rs35005436	7:74134911	intron_variant,non_coding_transcript_variant	MODIFIER	AC083884.8	Transcript	antisense
rs35005436	7:74134911	downstream_gene_variant	MODIFIER	GTF2I	Transcript	protein_coding
rs35005436	7:74134911	downstream_gene_variant	MODIFIER	GTF2I	Transcript	protein_coding
rs35005436	7:74134911	downstream_gene_variant	MODIFIER	GTF2I	Transcript	protein_coding
rs35005436	7:74134911	intron_variant,non_coding_transcript_variant	MODIFIER	AC083884.8	Transcript	antisense
rs35005436	7:74134911	intron_variant,non_coding_transcript_variant	MODIFIER	AC083884.8	Transcript	antisense
rs35005436	7:74134911	intron_variant,non_coding_transcript_variant	MODIFIER	AC083884.8	Transcript	antisense
rs35005436	7:74134911	intron_variant,non_coding_transcript_variant	MODIFIER	GTF2I	Transcript	retained_intron
rs35005436	7:74134911	intron_variant,non_coding_transcript_variant	MODIFIER	GTF2I	Transcript	retained_intron
rs35005436	7:74134911	intron_variant,non_coding_transcript_variant	MODIFIER	GTF2I	Transcript	retained_intron
rs35005436	7:74134911	intron_variant,non_coding_transcript_variant	MODIFIER	AC083884.8	Transcript	antisense
rs35005436	7:74134911	intron_variant,non_coding_transcript_variant	MODIFIER	AC083884.8	Transcript	antisense
rs35005436	7:74134911	intron_variant,non_coding_transcript_variant	MODIFIER	AC083884.8	Transcript	antisense
rs35005436	7:74134911	intron_variant,non_coding_transcript_variant	MODIFIER	AC083884.8	Transcript	retained_intron
rs35005436	7:74134911	intron_variant,non_coding_transcript_variant	MODIFIER	AC083884.8	Transcript	retained_intron
rs35005436	7:74134911	intron_variant,non_coding_transcript_variant	MODIFIER	AC083884.8	Transcript	retained_intron
rs1366883	7:90913499	intergenic_variant	MODIFIER	-	-	-
rs1366883	7:90913499	intergenic_variant	MODIFIER	-	-	-
rs4074838	7:100032665	downstream_gene_variant	MODIFIER	PPP1R35	Transcript	protein_coding
rs4074838	7:100032665	downstream_gene_variant	MODIFIER	PPP1R35	Transcript	protein_coding
rs4074838	7:100032665	downstream_gene_variant	MODIFIER	MEPCE	Transcript	protein_coding
rs4074838	7:100032665	downstream_gene_variant	MODIFIER	MEPCE	Transcript	protein_coding
rs4074838	7:100032665	downstream_gene_variant	MODIFIER	MEPCE	Transcript	protein_coding
rs4074838	7:100032665	downstream_gene_variant	MODIFIER	MEPCE	Transcript	protein_coding
rs4074838	7:100032665	downstream_gene_variant	MODIFIER	PPP1R35	Transcript	retained_intron
rs4074838	7:100032665	downstream_gene_variant	MODIFIER	PPP1R35	Transcript	retained_intron
rs4074838	7:100032665	upstream_gene_variant	MODIFIER	RP11-758P17.3	Transcript	antisense
rs4074838	7:100032665	upstream_gene_variant	MODIFIER	RP11-758P17.3	Transcript	antisense
rs4074838	7:100032665	downstream_gene_variant	MODIFIER	PPP1R35	Transcript	processed_transcript
rs4074838	7:100032665	downstream_gene_variant	MODIFIER	PPP1R35	Transcript	processed_transcript
rs4074838	7:100032665	downstream_gene_variant	MODIFIER	MEPCE	Transcript	retained_intron
rs4074838	7:100032665	downstream_gene_variant	MODIFIER	MEPCE	Transcript	retained_intron
rs4074838	7:100032665	downstream_gene_variant	MODIFIER	PPP1R35	Transcript	retained_intron
rs4074838	7:100032665	downstream_gene_variant	MODIFIER	PPP1R35	Transcript	retained_intron
rs4074838	7:100032665	downstream_gene_variant	MODIFIER	PPP1R35	Transcript	retained_intron
rs4074838	7:100032665	downstream_gene_variant	MODIFIER	PPP1R35	Transcript	retained_intron
rs4074838	7:100032665	upstream_gene_variant	MODIFIER	RP11-758P17.2	Transcript	antisense
rs4074838	7:100032665	upstream_gene_variant	MODIFIER	RP11-758P17.2	Transcript	antisense
rs4074838	7:100032665	downstream_gene_variant	MODIFIER	MEPCE	Transcript	retained_intron
rs4074838	7:100032665	downstream_gene_variant	MODIFIER	MEPCE	Transcript	retained_intron
rs4074838	7:100032665	regulatory_region_variant	MODIFIER	-	RegulatoryFeature	promoter
rs4074838	7:100032665	regulatory_region_variant	MODIFIER	-	RegulatoryFeature	promoter
rs11556924	7:129663496	missense_variant	MODERATE	ZC3HC1	Transcript	protein_coding
rs11556924	7:129663496	missense_variant	MODERATE	ZC3HC1	Transcript	protein_coding
rs11556924	7:129663496	missense_variant	MODERATE	ZC3HC1	Transcript	protein_coding
rs11556924	7:129663496	missense_variant	MODERATE	ZC3HC1	Transcript	protein_coding
rs11556924	7:129663496	intron_variant	MODIFIER	ZC3HC1	Transcript	protein_coding
rs11556924	7:129663496	intron_variant	MODIFIER	ZC3HC1	Transcript	protein_coding
rs11556924	7:129663496	upstream_gene_variant	MODIFIER	RNA5SP245	Transcript	rRNA
rs11556924	7:129663496	upstream_gene_variant	MODIFIER	RNA5SP245	Transcript	rRNA
rs11556924	7:129663496	3_prime_UTR_variant,NMD_transcript_variant	MODIFIER	ZC3HC1	Transcript	nonsense_mediated_decay
rs11556924	7:129663496	3_prime_UTR_variant,NMD_transcript_variant	MODIFIER	ZC3HC1	Transcript	nonsense_mediated_decay
rs11556924	7:129663496	downstream_gene_variant	MODIFIER	ZC3HC1	Transcript	retained_intron
rs11556924	7:129663496	downstream_gene_variant	MODIFIER	ZC3HC1	Transcript	retained_intron
rs11556924	7:129663496	non_coding_transcript_exon_variant	MODIFIER	ZC3HC1	Transcript	retained_intron
rs11556924	7:129663496	non_coding_transcript_exon_variant	MODIFIER	ZC3HC1	Transcript	retained_intron
rs11556924	7:129663496	intron_variant,non_coding_transcript_variant	MODIFIER	RP11-306G20.1	Transcript	antisense
rs11556924	7:129663496	intron_variant,non_coding_transcript_variant	MODIFIER	RP11-306G20.1	Transcript	antisense
rs11556924	7:129663496	missense_variant	MODERATE	ZC3HC1	Transcript	protein_coding
rs11556924	7:129663496	missense_variant	MODERATE	ZC3HC1	Transcript	protein_coding
rs11556924	7:129663496	downstream_gene_variant	MODIFIER	ZC3HC1	Transcript	nonsense_mediated_decay
rs11556924	7:129663496	downstream_gene_variant	MODIFIER	ZC3HC1	Transcript	nonsense_mediated_decay
rs11556924	7:129663496	intron_variant,non_coding_transcript_variant	MODIFIER	RP11-306G20.1	Transcript	antisense
rs11556924	7:129663496	intron_variant,non_coding_transcript_variant	MODIFIER	RP11-306G20.1	Transcript	antisense
rs66701035	7:142539428	intergenic_variant	MODIFIER	-	-	-
rs58125572	7:150948325	upstream_gene_variant	MODIFIER	SMARCD3	Transcript	protein_coding
rs58125572	7:150948325	upstream_gene_variant	MODIFIER	SMARCD3	Transcript	protein_coding
rs58125572	7:150948325	upstream_gene_variant	MODIFIER	SMARCD3	Transcript	protein_coding
rs58125572	7:150948325	intron_variant	MODIFIER	SMARCD3	Transcript	protein_coding
rs58125572	7:150948325	intron_variant	MODIFIER	SMARCD3	Transcript	protein_coding
rs58125572	7:150948325	intron_variant	MODIFIER	SMARCD3	Transcript	protein_coding
rs58125572	7:150948325	intron_variant	MODIFIER	SMARCD3	Transcript	protein_coding
rs58125572	7:150948325	intron_variant	MODIFIER	SMARCD3	Transcript	protein_coding
rs58125572	7:150948325	intron_variant	MODIFIER	SMARCD3	Transcript	protein_coding
rs58125572	7:150948325	intron_variant,non_coding_transcript_variant	MODIFIER	RP5-1070G24.2	Transcript	antisense
rs58125572	7:150948325	intron_variant,non_coding_transcript_variant	MODIFIER	RP5-1070G24.2	Transcript	antisense
rs58125572	7:150948325	intron_variant,non_coding_transcript_variant	MODIFIER	RP5-1070G24.2	Transcript	antisense
rs58125572	7:150948325	intron_variant,NMD_transcript_variant	MODIFIER	SMARCD3	Transcript	nonsense_mediated_decay
rs58125572	7:150948325	intron_variant,NMD_transcript_variant	MODIFIER	SMARCD3	Transcript	nonsense_mediated_decay
rs58125572	7:150948325	intron_variant,NMD_transcript_variant	MODIFIER	SMARCD3	Transcript	nonsense_mediated_decay
rs58125572	7:150948325	upstream_gene_variant	MODIFIER	SMARCD3	Transcript	retained_intron
rs58125572	7:150948325	upstream_gene_variant	MODIFIER	SMARCD3	Transcript	retained_intron
rs58125572	7:150948325	upstream_gene_variant	MODIFIER	SMARCD3	Transcript	retained_intron
rs58125572	7:150948325	intron_variant,non_coding_transcript_variant	MODIFIER	SMARCD3	Transcript	processed_transcript
rs58125572	7:150948325	intron_variant,non_coding_transcript_variant	MODIFIER	SMARCD3	Transcript	processed_transcript
rs58125572	7:150948325	intron_variant,non_coding_transcript_variant	MODIFIER	SMARCD3	Transcript	processed_transcript
rs58125572	7:150948325	upstream_gene_variant	MODIFIER	SMARCD3	Transcript	retained_intron
rs58125572	7:150948325	upstream_gene_variant	MODIFIER	SMARCD3	Transcript	retained_intron
rs58125572	7:150948325	upstream_gene_variant	MODIFIER	SMARCD3	Transcript	retained_intron
rs58125572	7:150948325	intron_variant	MODIFIER	SMARCD3	Transcript	protein_coding
rs58125572	7:150948325	intron_variant	MODIFIER	SMARCD3	Transcript	protein_coding
rs58125572	7:150948325	intron_variant	MODIFIER	SMARCD3	Transcript	protein_coding
rs6185	8:25280800	downstream_gene_variant	MODIFIER	KCTD9	Transcript	protein_coding
rs6185	8:25280800	downstream_gene_variant	MODIFIER	KCTD9	Transcript	protein_coding
rs6185	8:25280800	downstream_gene_variant	MODIFIER	KCTD9	Transcript	protein_coding
rs6185	8:25280800	missense_variant	MODERATE	GNRH1	Transcript	protein_coding
rs6185	8:25280800	missense_variant	MODERATE	GNRH1	Transcript	protein_coding
rs6185	8:25280800	stop_gained	HIGH	GNRH1	Transcript	protein_coding
rs6185	8:25280800	missense_variant	MODERATE	GNRH1	Transcript	protein_coding
rs6185	8:25280800	missense_variant	MODERATE	GNRH1	Transcript	protein_coding
rs6185	8:25280800	stop_gained	HIGH	GNRH1	Transcript	protein_coding
rs6185	8:25280800	downstream_gene_variant	MODIFIER	RP11-395I14.2	Transcript	lincRNA
rs6185	8:25280800	downstream_gene_variant	MODIFIER	RP11-395I14.2	Transcript	lincRNA
rs6185	8:25280800	downstream_gene_variant	MODIFIER	RP11-395I14.2	Transcript	lincRNA
rs12675423	8:77796946	intergenic_variant	MODIFIER	-	-	-
rs4735749	8:77898932	intron_variant	MODIFIER	PEX2	Transcript	protein_coding
rs4735749	8:77898932	intron_variant	MODIFIER	PEX2	Transcript	protein_coding
rs4735749	8:77898932	intron_variant	MODIFIER	PEX2	Transcript	protein_coding
rs4735749	8:77898932	intron_variant	MODIFIER	PEX2	Transcript	protein_coding
rs4735749	8:77898932	intron_variant	MODIFIER	PEX2	Transcript	protein_coding
rs4735749	8:77898932	intron_variant	MODIFIER	PEX2	Transcript	protein_coding
rs4735749	8:77898932	upstream_gene_variant	MODIFIER	PEX2	Transcript	protein_coding
rs4735749	8:77898932	upstream_gene_variant	MODIFIER	PEX2	Transcript	protein_coding
rs4735749	8:77898932	upstream_gene_variant	MODIFIER	PEX2	Transcript	protein_coding
rs4735749	8:77898932	intron_variant	MODIFIER	PEX2	Transcript	protein_coding
rs4735749	8:77898932	intron_variant	MODIFIER	PEX2	Transcript	protein_coding
rs4735749	8:77898932	intron_variant	MODIFIER	PEX2	Transcript	protein_coding
rs4735749	8:77898932	intron_variant	MODIFIER	PEX2	Transcript	protein_coding
rs4735749	8:77898932	intron_variant	MODIFIER	PEX2	Transcript	protein_coding
rs4735749	8:77898932	intron_variant	MODIFIER	PEX2	Transcript	protein_coding
rs4735749	8:77898932	downstream_gene_variant	MODIFIER	PEX2	Transcript	processed_transcript
rs4735749	8:77898932	downstream_gene_variant	MODIFIER	PEX2	Transcript	processed_transcript
rs4735749	8:77898932	downstream_gene_variant	MODIFIER	PEX2	Transcript	processed_transcript
rs4735749	8:77898932	intron_variant	MODIFIER	PEX2	Transcript	protein_coding
rs4735749	8:77898932	intron_variant	MODIFIER	PEX2	Transcript	protein_coding
rs4735749	8:77898932	intron_variant	MODIFIER	PEX2	Transcript	protein_coding
rs4735749	8:77898932	regulatory_region_variant	MODIFIER	-	RegulatoryFeature	enhancer
rs4735749	8:77898932	regulatory_region_variant	MODIFIER	-	RegulatoryFeature	enhancer
rs4735749	8:77898932	regulatory_region_variant	MODIFIER	-	RegulatoryFeature	enhancer
rs2195688	8:79171435	intergenic_variant	MODIFIER	-	-	-
rs11992435	8:81526083	upstream_gene_variant	MODIFIER	RN7SL107P	Transcript	misc_RNA
rs16922198	9:4854433	downstream_gene_variant	MODIFIER	MIR101-2	Transcript	miRNA
rs16922198	9:4854433	downstream_gene_variant	MODIFIER	MIR101-2	Transcript	miRNA
rs16922198	9:4854433	intron_variant	MODIFIER	RCL1	Transcript	protein_coding
rs16922198	9:4854433	intron_variant	MODIFIER	RCL1	Transcript	protein_coding
rs16922198	9:4854433	intron_variant	MODIFIER	RCL1	Transcript	protein_coding
rs16922198	9:4854433	intron_variant	MODIFIER	RCL1	Transcript	protein_coding
rs16922198	9:4854433	intron_variant	MODIFIER	RCL1	Transcript	protein_coding
rs16922198	9:4854433	intron_variant	MODIFIER	RCL1	Transcript	protein_coding
rs16922198	9:4854433	downstream_gene_variant	MODIFIER	RCL1	Transcript	protein_coding
rs16922198	9:4854433	downstream_gene_variant	MODIFIER	RCL1	Transcript	protein_coding
rs16922198	9:4854433	intron_variant	MODIFIER	RCL1	Transcript	protein_coding
rs16922198	9:4854433	intron_variant	MODIFIER	RCL1	Transcript	protein_coding
rs16922198	9:4854433	upstream_gene_variant	MODIFIER	RP11-125K10.5	Transcript	antisense
rs16922198	9:4854433	upstream_gene_variant	MODIFIER	RP11-125K10.5	Transcript	antisense
rs16922198	9:4854433	intron_variant	MODIFIER	RCL1	Transcript	protein_coding
rs16922198	9:4854433	intron_variant	MODIFIER	RCL1	Transcript	protein_coding
rs16922198	9:4854433	downstream_gene_variant	MODIFIER	AL158147.2	Transcript	protein_coding
rs16922198	9:4854433	downstream_gene_variant	MODIFIER	AL158147.2	Transcript	protein_coding
rs13284218	9:83247612	intergenic_variant	MODIFIER	-	-	-
rs296894	9:86598444	intron_variant	MODIFIER	RMI1	Transcript	protein_coding
rs296894	9:86598444	intron_variant	MODIFIER	RMI1	Transcript	protein_coding
rs296894	9:86598444	upstream_gene_variant	MODIFIER	HNRNPK	Transcript	protein_coding
rs296894	9:86598444	upstream_gene_variant	MODIFIER	HNRNPK	Transcript	protein_coding
rs296894	9:86598444	upstream_gene_variant	MODIFIER	HNRNPK	Transcript	protein_coding
rs296894	9:86598444	upstream_gene_variant	MODIFIER	HNRNPK	Transcript	protein_coding
rs296894	9:86598444	upstream_gene_variant	MODIFIER	HNRNPK	Transcript	protein_coding
rs296894	9:86598444	upstream_gene_variant	MODIFIER	HNRNPK	Transcript	protein_coding
rs296894	9:86598444	upstream_gene_variant	MODIFIER	HNRNPK	Transcript	protein_coding
rs296894	9:86598444	upstream_gene_variant	MODIFIER	HNRNPK	Transcript	protein_coding
rs296894	9:86598444	intron_variant	MODIFIER	RMI1	Transcript	protein_coding
rs296894	9:86598444	intron_variant	MODIFIER	RMI1	Transcript	protein_coding
rs296894	9:86598444	upstream_gene_variant	MODIFIER	HNRNPK	Transcript	protein_coding
rs296894	9:86598444	upstream_gene_variant	MODIFIER	HNRNPK	Transcript	protein_coding
rs296894	9:86598444	upstream_gene_variant	MODIFIER	HNRNPK	Transcript	nonsense_mediated_decay
rs296894	9:86598444	upstream_gene_variant	MODIFIER	HNRNPK	Transcript	nonsense_mediated_decay
rs296894	9:86598444	upstream_gene_variant	MODIFIER	HNRNPK	Transcript	retained_intron
rs296894	9:86598444	upstream_gene_variant	MODIFIER	HNRNPK	Transcript	retained_intron
rs3829849	9:129390800	intron_variant	MODIFIER	LMX1B	Transcript	protein_coding
rs3829849	9:129390800	intron_variant	MODIFIER	LMX1B	Transcript	protein_coding
rs3829849	9:129390800	intron_variant	MODIFIER	LMX1B	Transcript	protein_coding
rs3829849	9:129390800	intron_variant	MODIFIER	LMX1B	Transcript	protein_coding
rs3829849	9:129390800	intron_variant	MODIFIER	LMX1B	Transcript	protein_coding
rs35005436	HG1257_PATCH:74185549	intron_variant	MODIFIER	GTF2I	Transcript	protein_coding
rs35005436	HG1257_PATCH:74185549	intron_variant	MODIFIER	GTF2I	Transcript	protein_coding
rs35005436	HG1257_PATCH:74185549	intron_variant	MODIFIER	GTF2I	Transcript	protein_coding
rs915667	HG1322_PATCH:29797887	intron_variant	MODIFIER	HLA-G	Transcript	protein_coding
rs915667	HG1322_PATCH:29797887	intron_variant	MODIFIER	HLA-G	Transcript	protein_coding
rs915667	HG1322_PATCH:29797887	splice_polypyrimidine_tract_variant,intron_variant	LOW	HLA-G	Transcript	protein_coding
rs915667	HG1322_PATCH:29797887	splice_polypyrimidine_tract_variant,intron_variant	LOW	HLA-G	Transcript	protein_coding
rs9260114	HG1322_PATCH:29901870	upstream_gene_variant	MODIFIER	HLA-ABC	Transcript	protein_coding
rs9260114	HG1322_PATCH:29901870	upstream_gene_variant	MODIFIER	HLA-ABC	Transcript	protein_coding
rs9260114	HG1322_PATCH:29901870	non_coding_transcript_exon_variant	MODIFIER	HCG4P5	Transcript	unprocessed_pseudogene
rs9260114	HG1322_PATCH:29901870	non_coding_transcript_exon_variant	MODIFIER	HCG4P5	Transcript	unprocessed_pseudogene
rs9260114	HG1322_PATCH:29901870	upstream_gene_variant	MODIFIER	HLA-ABC	Transcript	protein_coding
rs9260114	HG1322_PATCH:29901870	upstream_gene_variant	MODIFIER	HLA-ABC	Transcript	protein_coding
rs9901265	HG271_PATCH:79422540	downstream_gene_variant	MODIFIER	MIR3186	Transcript	miRNA
rs9901265	HG271_PATCH:79422540	downstream_gene_variant	MODIFIER	MIR3186	Transcript	miRNA
rs9901265	HG271_PATCH:79422540	intron_variant	MODIFIER	BAHCC1	Transcript	protein_coding
rs9901265	HG271_PATCH:79422540	intron_variant	MODIFIER	BAHCC1	Transcript	protein_coding
rs9901265	HG271_PATCH:79422540	downstream_gene_variant	MODIFIER	BAHCC1	Transcript	processed_transcript
rs9901265	HG271_PATCH:79422540	downstream_gene_variant	MODIFIER	BAHCC1	Transcript	processed_transcript
rs66701035	HG7_PATCH:142602645	intergenic_variant	MODIFIER	-	-	-
rs62055460	HSCHR17_1:44311603	intergenic_variant	MODIFIER	-	-	-
rs55938136	HSCHR17_1:44453926	downstream_gene_variant	MODIFIER	AC217770.1	Transcript	pseudogene
rs55938136	HSCHR17_1:44453926	downstream_gene_variant	MODIFIER	AC217770.1	Transcript	pseudogene
rs9260114	HSCHR6_MHC_APD:29846477	upstream_gene_variant	MODIFIER	HLA-A	Transcript	protein_coding
rs9260114	HSCHR6_MHC_APD:29846477	upstream_gene_variant	MODIFIER	HLA-A	Transcript	protein_coding
rs9260114	HSCHR6_MHC_APD:29846477	non_coding_transcript_exon_variant	MODIFIER	HCG4P5	Transcript	unprocessed_pseudogene
rs9260114	HSCHR6_MHC_APD:29846477	non_coding_transcript_exon_variant	MODIFIER	HCG4P5	Transcript	unprocessed_pseudogene
rs9260114	HSCHR6_MHC_APD:29846477	intron_variant	MODIFIER	HLA-A	Transcript	protein_coding
rs9260114	HSCHR6_MHC_APD:29846477	intron_variant	MODIFIER	HLA-A	Transcript	protein_coding
rs9260114	HSCHR6_MHC_APD:29846477	upstream_gene_variant	MODIFIER	HLA-A	Transcript	protein_coding
rs9260114	HSCHR6_MHC_APD:29846477	upstream_gene_variant	MODIFIER	HLA-A	Transcript	protein_coding
rs9260114	HSCHR6_MHC_APD:29846477	upstream_gene_variant	MODIFIER	HLA-A	Transcript	retained_intron
rs9260114	HSCHR6_MHC_APD:29846477	upstream_gene_variant	MODIFIER	HLA-A	Transcript	retained_intron
rs9260114	HSCHR6_MHC_APD:29846477	upstream_gene_variant	MODIFIER	HLA-A	Transcript	retained_intron
rs9260114	HSCHR6_MHC_APD:29846477	upstream_gene_variant	MODIFIER	HLA-A	Transcript	retained_intron
rs9260114	HSCHR6_MHC_APD:29846477	upstream_gene_variant	MODIFIER	HLA-A	Transcript	retained_intron
rs9260114	HSCHR6_MHC_APD:29846477	upstream_gene_variant	MODIFIER	HLA-A	Transcript	retained_intron
rs9260114	HSCHR6_MHC_APD:29846477	upstream_gene_variant	MODIFIER	HLA-A	Transcript	retained_intron
rs9260114	HSCHR6_MHC_APD:29846477	upstream_gene_variant	MODIFIER	HLA-A	Transcript	retained_intron
rs9260114	HSCHR6_MHC_APD:29846477	upstream_gene_variant	MODIFIER	HLA-A	Transcript	protein_coding
rs9260114	HSCHR6_MHC_APD:29846477	upstream_gene_variant	MODIFIER	HLA-A	Transcript	protein_coding
rs9260114	HSCHR6_MHC_APD:29846477	upstream_gene_variant	MODIFIER	HLA-A	Transcript	protein_coding
rs9260114	HSCHR6_MHC_APD:29846477	upstream_gene_variant	MODIFIER	HLA-A	Transcript	protein_coding
rs9260114	HSCHR6_MHC_APD:29846477	upstream_gene_variant	MODIFIER	HLA-A	Transcript	protein_coding
rs9260114	HSCHR6_MHC_APD:29846477	upstream_gene_variant	MODIFIER	HLA-A	Transcript	protein_coding
rs62395827	HSCHR6_MHC_APD:31798094	downstream_gene_variant	MODIFIER	HSPA1A	Transcript	protein_coding
rs62395827	HSCHR6_MHC_APD:31798094	upstream_gene_variant	MODIFIER	HSPA1L	Transcript	protein_coding
rs62395827	HSCHR6_MHC_APD:31798094	downstream_gene_variant	MODIFIER	HSPA1A	Transcript	protein_coding
rs915667	HSCHR6_MHC_COX:29791827	splice_polypyrimidine_tract_variant,intron_variant	LOW	HLA-G	Transcript	protein_coding
rs915667	HSCHR6_MHC_COX:29791827	splice_polypyrimidine_tract_variant,intron_variant	LOW	HLA-G	Transcript	protein_coding
rs915667	HSCHR6_MHC_COX:29791827	splice_polypyrimidine_tract_variant,intron_variant	LOW	HLA-G	Transcript	protein_coding
rs915667	HSCHR6_MHC_COX:29791827	splice_polypyrimidine_tract_variant,intron_variant	LOW	HLA-G	Transcript	protein_coding
rs915667	HSCHR6_MHC_COX:29791827	upstream_gene_variant	MODIFIER	HCG4P8	Transcript	unprocessed_pseudogene
rs915667	HSCHR6_MHC_COX:29791827	upstream_gene_variant	MODIFIER	HCG4P8	Transcript	unprocessed_pseudogene
rs915667	HSCHR6_MHC_COX:29791827	splice_polypyrimidine_tract_variant,intron_variant	LOW	HLA-G	Transcript	protein_coding
rs915667	HSCHR6_MHC_COX:29791827	splice_polypyrimidine_tract_variant,intron_variant	LOW	HLA-G	Transcript	protein_coding
rs915667	HSCHR6_MHC_COX:29791827	splice_polypyrimidine_tract_variant,intron_variant	LOW	HLA-G	Transcript	protein_coding
rs915667	HSCHR6_MHC_COX:29791827	splice_polypyrimidine_tract_variant,intron_variant	LOW	HLA-G	Transcript	protein_coding
rs915667	HSCHR6_MHC_COX:29791827	splice_polypyrimidine_tract_variant,intron_variant,non_coding_transcript_variant	LOW	HLA-G	Transcript	retained_intron
rs915667	HSCHR6_MHC_COX:29791827	splice_polypyrimidine_tract_variant,intron_variant,non_coding_transcript_variant	LOW	HLA-G	Transcript	retained_intron
rs915667	HSCHR6_MHC_COX:29791827	splice_polypyrimidine_tract_variant,intron_variant,NMD_transcript_variant	LOW	HLA-G	Transcript	nonsense_mediated_decay
rs915667	HSCHR6_MHC_COX:29791827	splice_polypyrimidine_tract_variant,intron_variant,NMD_transcript_variant	LOW	HLA-G	Transcript	nonsense_mediated_decay
rs915667	HSCHR6_MHC_COX:29791827	splice_polypyrimidine_tract_variant,intron_variant	LOW	HLA-G	Transcript	protein_coding
rs915667	HSCHR6_MHC_COX:29791827	splice_polypyrimidine_tract_variant,intron_variant	LOW	HLA-G	Transcript	protein_coding
rs9260114	HSCHR6_MHC_COX:29899535	upstream_gene_variant	MODIFIER	HLA-A	Transcript	protein_coding
rs9260114	HSCHR6_MHC_COX:29899535	upstream_gene_variant	MODIFIER	HLA-A	Transcript	protein_coding
rs9260114	HSCHR6_MHC_COX:29899535	upstream_gene_variant	MODIFIER	HLA-A	Transcript	protein_coding
rs9260114	HSCHR6_MHC_COX:29899535	upstream_gene_variant	MODIFIER	HLA-A	Transcript	protein_coding
rs9260114	HSCHR6_MHC_COX:29899535	intron_variant	MODIFIER	HLA-A	Transcript	protein_coding
rs9260114	HSCHR6_MHC_COX:29899535	intron_variant	MODIFIER	HLA-A	Transcript	protein_coding
rs9260114	HSCHR6_MHC_COX:29899535	non_coding_transcript_exon_variant	MODIFIER	HCG4P5	Transcript	unprocessed_pseudogene
rs9260114	HSCHR6_MHC_COX:29899535	non_coding_transcript_exon_variant	MODIFIER	HCG4P5	Transcript	unprocessed_pseudogene
rs9260114	HSCHR6_MHC_COX:29899535	upstream_gene_variant	MODIFIER	HLA-A	Transcript	retained_intron
rs9260114	HSCHR6_MHC_COX:29899535	upstream_gene_variant	MODIFIER	HLA-A	Transcript	retained_intron
rs9260114	HSCHR6_MHC_COX:29899535	upstream_gene_variant	MODIFIER	HLA-A	Transcript	retained_intron
rs9260114	HSCHR6_MHC_COX:29899535	upstream_gene_variant	MODIFIER	HLA-A	Transcript	retained_intron
rs9260114	HSCHR6_MHC_COX:29899535	upstream_gene_variant	MODIFIER	HLA-A	Transcript	retained_intron
rs9260114	HSCHR6_MHC_COX:29899535	upstream_gene_variant	MODIFIER	HLA-A	Transcript	retained_intron
rs9260114	HSCHR6_MHC_COX:29899535	upstream_gene_variant	MODIFIER	HLA-A	Transcript	retained_intron
rs9260114	HSCHR6_MHC_COX:29899535	upstream_gene_variant	MODIFIER	HLA-A	Transcript	retained_intron
rs9260114	HSCHR6_MHC_COX:29899535	upstream_gene_variant	MODIFIER	HLA-A	Transcript	protein_coding
[truncated: 639 more rows]

## Sheet: S8
Table S8. Detailed 3DSNP annotations of shared SNPs of AAM and eBMD identified from CPASSOC.
Variant ID	Position	Ref/Alt	Score	3D interacting gene	Enhancer	Promoter	TFBS	Motif
rs8071429	chr17:43128905	T/A	204.44	DCAKD and other 4	3	117	128	4
rs79541578	chr17:46102727	G/A	201.56	MIR152 and other 15	9	95	165	3
rs173492	chr3:52739635	T/G	195.74	GNL3 and other 6	0	123	71	2
rs7132908	chr12:50263147	G/A	160.56	BCDIN3D-AS1 and other 9	70	1	97	0
rs9260114	chr6:29909987	C/T	147.57	HLA-A and other 12	3	112	42	0
rs3101339	chr1:72748668	A/C	145.86	NEGR1	1	108	47	1
rs10887024	chr10:123688151	A/T	143.15	NSMCE4A and other 2	0	125	41	0
rs62395827	chr6:31786729	C/T	124.16	ABHD16A and other 33	36	62	13	0
rs35324223	chr11:46402851	A/G	115.06	MDK and other 8	6	107	18	0
rs6011368	chr20:62886503	T/C	111.25	MYT1,PCMTD2	28	89	1	0
rs10750766	chr11:65473797	C/A	104.83	RNASEH2C and other 15	3	0	81	0
rs57592469	chr10:126850488	A/G	103	CTBP2,MIR4296	10	98	1	0
rs2254303	chr6:43276389	G/A	102.92	CRIP3 and other 8	35	64	11	0
rs9532563	chr13:41160269	T/C	94.12	LINC00598 and other 2	85	1	7	0
rs58125572	chr7:150948324	G/C	90.16	CHPF2 and other 5	56	42	3	0
rs4074838	chr7:100032664	G/A	85.93	C7orf61 and other 20	25	33	31	0
rs35333155	chr3:53107779	C/T	84.11	TMEM110-MUSTN1 and other 6	41	39	16	2
rs4910440	chr11:9114998	C/T	77.27	KRT8P41 and other 7	7	0	66	0
rs2279335	chr10:81164520	C/T	71.47	ZCCHC24 and other 2	77	11	1	2
rs190144	chr17:42164583	A/G	57.81	NAGS and other 10	44	24	37	0
rs144208208	chr11:63513444	G/A	56.3	ATL3 and other 5	24	1	45	1
rs73116809	chr7:50730190	G/C	54.53	DDC and other 2	54	8	0	7
rs1783828	chr11:57411520	T/C	41.1	TIMM10 and other 18	28	0	24	2
rs7488343	chr12:49689596	G/C	39.67	PRPH and other 6	47	1	10	2
rs117908996	chr17:1990677	T/C	37.19	HIC1 and other 7	64	5	2	0
rs2276823	chr3:52869262	C/A	34.99	MUSTN1 and other 6	30	18	2	2
rs1660979	chr10:3528927	T/G	33.16	-	39	4	14	0
rs3760456	chr17:27948843	C/T	32.25	ANKRD13B and other 5	43	26	0	0
rs11649236	chr16:48632477	C/T	30.74	N4BP1,SIAH1	50	2	0	0
rs62261062	chr3:52060064	C/T	28.16	DUSP7 and other 12	33	2	0	1
rs2736155	chr6:31605198	G/C	27.74	NFKBIL1 and other 33	6	0	2	0
rs117960076	chr12:49982616	G/C	26.55	PRPF40B and other 3	40	0	0	1
rs707183	chr5:153471736	A/G	21.03	FAM114A2 and other 2	32	0	0	0
rs55894213	chr15:67477449	C/T	19.18	IQCH and other 2	37	0	0	0
rs2510762	chr4:95397976	A/G	16.99	PDLIM5,HPGDS	24	0	0	0
rs2516708	chr6:30228720	G/A	15.37	HCG17 and other 6	17	12	0	0
rs1500922	chr3:157052606	G/C	14.78	PTX3,VEPH1	27	0	0	0
rs2456973	chr12:56416927	A/C	13.29	CDK2 and other 17	13	3	0	0
rs3800406	chr6:35133073	A/G	12.9	TCP11 and other 2	19	0	0	4
rs28671582	chr15:65712290	G/T	12.5	IGDCC4 and other 3	28	0	0	0
rs949692	chr10:70354457	G/A	12.47	CCAR1 and other 2	19	0	8	1
rs11868391	chr17:2001298	G/A	12.09	HIC1 and other 6	4	0	0	10
rs8059619	chr16:29925444	C/T	10.9	MAZ and other 17	0	0	0	3
rs6678140	chr1:8436801	C/T	10.82	RERE,SLC45A1	26	0	0	0
rs2450128	chr11:77940074	G/A	9.28	KCTD21-AS1 and other 4	20	0	0	1
rs74385561	chr11:47471052	C/T	9.23	CELF1 and other 10	16	2	0	0
rs28361024	chr6:31208732	G/A	8.88	HLA-C and other 8	0	0	0	5
rs12167141	chr22:31273283	T/A	8.82	MORC2 and other 2	29	0	1	0
rs296894	chr9:86598443	G/T	8.28	RMI1 and other 3	17	3	1	0
rs2961856	chr5:165935975	A/G	8.16	-	0	0	10	0
rs4675338	chr2:204266893	A/G	8.03	CYP20A1,ABI2	16	0	1	1
rs7965883	chr12:6695786	A/G	8.02	SCARNA11 and other 14	1	0	4	0
rs7559219	chr2:153550337	T/C	7.45	-	18	0	0	0
rs7204278	chr16:30730273	A/G	7.15	SRCAP and other 15	0	0	0	0
rs9901265	chr17:79415765	G/A	7.1	LINC00482 and other 8	3	0	0	6
rs10049090	chr3:156797701	G/A	7.04	LINC00880 and other 6	11	0	0	1
rs7588300	chr2:200308529	G/A	7	SATB2,SATB2-AS1	15	2	0	0
rs2104388	chr13:74675572	T/C	6.97	KLF12	13	0	1	0
rs4735749	chr8:77898931	C/A	6.94	PEX2	14	2	0	0
rs8853	chr12:115108906	T/C	6.93	TBX3	11	6	0	2
rs7631586	chr3:49220136	A/G	6.87	C3orf84 and other 11	1	0	0	1
rs12456319	chr18:46943300	G/A	6.66	MIR1539 and other 5	6	0	0	1
rs28735279	chr12:49249545	G/A	6.46	RND1 and other 10	0	0	1	2
rs915667	chr6:29798139	A/G	6.26	HLA-F-AS1 and other 12	1	0	0	0
rs73046792	chr19:49605704	G/A	6.21	NTF4 and other 21	3	0	0	1
rs7107378	chr11:111401839	C/A	5.93	MIR34B and other 6	14	0	0	0
rs58478831	chr2:204262625	G/C	5.71	CYP20A1,ABI2	0	0	1	4
rs56196860	chr12:2908329	C/A	5.57	ITFG2 and other 8	11	0	0	0
rs7118463	chr11:8922995	C/T	5.5	AKIP1 and other 10	0	0	0	1
rs62260723	chr3:49872123	T/C	5.49	GMPPB and other 9	0	0	0	0
rs76555205	chr14:61013937	C/T	5.48	SIX6 and other 2	0	0	0	7
rs58389529	chr12:57428727	T/C	5.42	ZBTB39 and other 12	0	0	0	0
rs7636294	chr3:49868803	G/C	5.38	GMPPB and other 9	3	0	0	0
rs73798339	chr5:149373739	G/C	5.38	SLC26A2 and other 5	8	0	0	0
rs80096562	chr10:103395317	G/T	5.16	DPCD and other 6	1	0	0	2
rs6506519	chr18:7607125	A/G	5.09	PTPRM	11	1	0	0
rs4257207	chr16:89947860	T/A	4.94	SPIRE2 and other 10	5	1	0	0
rs58868870	chr11:118668295	C/T	4.85	CXCR5 and other 6	1	0	0	3
rs113542380	chr2:43464817	G/A	4.81	ZFP36L2,LOC100129726	5	0	0	3
rs11556924	chr7:129663495	C/T	4.79	ZC3HC1 and other 2	1	0	0	0
rs62257807	chr3:50929872	C/T	4.79	MAPKAPK3,CISH	12	0	0	0
rs4801591	chr19:58970098	A/G	4.7	ZNF132 and other 19	0	0	0	0
rs13105471	chr4:17959775	C/T	4.65	NCAPG and other 2	7	0	0	0
rs17123362	chr12:49255963	G/A	4.64	RND1 and other 9	5	2	0	0
rs6007594	chr22:45728369	G/A	4.41	UPK3A and other 5	4	1	0	0
rs10875906	chr12:49385678	C/T	4.38	RND1 and other 8	0	0	0	1
rs34811474	chr4:25408837	G/A	4.33	-	0	0	0	0
rs9263950	chr6:31181195	G/C	4.26	CCHCR1 and other 8	3	0	0	0
rs141196475	chr18:44464360	C/T	4.17	-	0	0	0	3
rs66701035	chr7:142539427	G/A	4.07	TRPV6 and other 5	1	0	1	1
rs17429745	chr4:106038168	G/T	3.98	TET2	2	2	1	1
rs13130034	chr4:755495	T/C	3.94	CPLX1 and other 4	4	0	0	0
rs55680968	chr17:7774046	A/G	3.92	KDM6B and other 13	5	0	0	0
rs62033400	chr16:53811787	A/G	3.82	RPGRIP1L and other 3	12	0	1	0
rs112512657	chr3:50119145	C/G	3.62	RBM5 and other 5	6	0	0	0
rs10777536	chr12:94120731	G/A	3.56	SOCS2 and other 2	10	1	0	0
rs62183700	chr2:203740156	G/C	3.51	CARF and other 2	0	0	0	2
rs1469536	chr3:156427826	C/T	3.49	TIPARP-AS1 and other 5	0	0	0	0
rs79860867	chr2:203057119	G/A	3.45	NOP58 and other 4	0	0	0	1
rs16922198	chr9:4854432	T/C	3.42	MIR101-2 and other 2	7	1	2	0
rs113184243	chr1:27064381	G/T	3.34	PIGV and other 5	7	0	0	0
rs6185	chr8:25280799	C/G	3.31	CDCA2 and other 2	7	0	0	0
rs59543819	chr10:103754187	T/C	3.29	C10orf76 and other 5	2	0	0	0
rs112011949	chr11:63594655	C/T	3.25	ATL3 and other 7	1	0	2	0
rs35763415	chr17:79622369	T/C	3.11	NPLOC4 and other 7	12	1	0	1
rs112361436	chr5:42136627	C/T	3.09	-	0	0	0	2
rs61895110	chr11:47557159	G/A	2.99	RAPSN and other 8	1	0	0	0
rs7310389	chr12:93976635	A/G	2.87	SOCS2-AS1 and other 2	2	0	0	1
rs2917683	chr16:69765465	C/G	2.75	WWP2 and other 7	0	0	0	0
rs1565062	chr4:95182999	G/A	2.7	SMARCAD1,HPGDS	4	0	0	0
rs6485622	chr11:45397884	A/G	2.66	DKFZp779M0652,CHST1	0	0	0	2
rs11654292	chr17:46197441	T/C	2.66	COPZ2 and other 10	0	0	0	0
rs111486250	chr17:42696902	T/C	2.65	C17orf104 and other 4	0	0	0	2
rs13284218	chr9:83247611	G/T	2.64	-	0	0	0	0
rs75713100	chr11:77517972	T/G	2.64	RSF1 and other 2	9	0	0	0
rs11992435	chr8:81526082	A/G	2.61	PAG1 and other 3	3	0	0	0
rs597319	chr11:86853996	A/G	2.6	TMEM135	8	0	0	1
rs4545520	chr11:15999643	T/C	2.6	-	0	0	0	2
rs2679894	chr2:105870778	A/G	2.59	TGFBRAP1 and other 2	5	0	0	1
rs34935520	chr14:61091400	G/A	2.45	SIX1 and other 3	8	0	0	0
rs1256048	chr14:64728279	A/C	2.37	SYNE2,ESR2	0	0	0	4
rs72764837	chr5:72283935	C/G	2.35	FCHO2,TMEM171	0	0	0	1
rs62055460	chr17:43940824	G/C	2.32	MAPT and other 5	0	0	0	1
rs10495901	chr2:43617725	T/G	2.31	ZFP36L2,LOC100129726	5	0	0	0
rs5757289	chr22:39198239	G/T	2.31	DNAL4 and other 6	11	2	0	0
rs960834	chr6:54823430	C/T	2.29	FAM83B	2	0	0	0
rs6566169	chr18:53301526	A/C	2.27	TCF4,MIR4529	4	0	0	0
rs80313480	chr1:72287807	T/G	2.24	-	1	0	0	0
rs11031006	chr11:30226527	G/A	2.23	FSHB	0	0	0	0
rs62444275	chr6:151847380	G/A	2.21	RMND1 and other 2	0	0	0	1
rs3829849	chr9:129390799	C/T	2.18	LMX1B	2	0	2	0
rs10938397	chr4:45182526	A/G	2.17	-	0	0	0	1
rs10063744	chr5:95649771	C/G	2.17	MIR583	0	0	0	1
rs12724444	chr1:72904287	G/A	2.17	-	7	1	2	0
rs9887775	chr1:23702530	A/G	2.14	ASAP3 and other 5	3	0	0	0
rs4468713	chr18:53104018	C/T	2.11	TCF4,MIR4529	4	0	0	0
rs62439186	chr6:127252727	T/G	2.05	-	0	0	4	0
rs115024193	chr4:79714653	T/A	1.99	LOC100505702,BMP2K	0	0	0	0
rs1422030	chr5:168730828	G/A	1.94	SLIT3 and other 2	0	0	0	0
rs192251961	chr1:8858803	G/A	1.93	ENO1 and other 2	0	0	0	1
rs1458928	chr15:51644998	T/G	1.87	CYP19A1 and other 2	8	0	0	1
rs112867663	chr5:42687407	T/C	1.84	CCDC152,SEPP1	0	0	0	0
rs1465303	chr2:191585439	A/C	1.83	NAB1,GLS	1	0	0	0
rs6902789	chr6:105358191	G/A	1.83	LINC00577 and other 2	0	0	0	0
rs6142035	chr20:32449581	G/T	1.83	RALY and other 4	3	0	1	0
rs9949626	chr18:74509957	C/T	1.81	ZNF236,LOC100131655	0	0	0	0
rs4121970	chr11:121900439	A/G	1.81	BLID and other 4	2	0	0	0
rs9729190	chr1:98419701	C/T	1.79	MIR137 and other 3	0	0	0	0
rs144089176	chr11:27730871	T/A	1.79	LINC00678 and other 4	0	0	0	0
rs3000050	chr14:84903338	T/C	1.76	-	6	0	1	0
rs13044413	chr20:33020956	A/G	1.74	ITCH and other 3	0	0	0	1
rs61991703	chr14:61239186	A/G	1.74	SIX4 and other 2	0	0	0	2
rs1369546	chr12:92548179	A/C	1.74	BTG1 and other 3	2	0	0	0
rs4294980	chr2:218604355	G/A	1.73	-	6	0	0	0
rs112223280	chr11:48145076	C/G	1.73	PTPRJ	5	0	2	0
rs11228702	chr11:56420210	G/A	1.7	OR5AP2 and other 5	0	0	0	0
rs1351623	chr4:104587976	C/T	1.69	TACR3	0	0	0	0
rs4942923	chr13:33381024	T/A	1.68	LINC00423,KL	1	0	0	0
rs4870023	chr6:151829486	A/T	1.65	RMND1 and other 2	0	1	0	0
rs115260227	chr4:104774697	A/G	1.61	TACR3	0	0	0	0
rs7077302	chr10:123676661	C/G	1.5	NSMCE4A and other 2	3	0	0	0
rs1366883	chr7:90913498	T/G	1.48	FZD1	0	0	0	0
rs11155794	chr6:151842808	A/G	1.48	RMND1 and other 2	0	0	0	0
rs62106258	chr2:417166	T/C	1.46	-	0	0	0	0
rs7930107	chr11:55570206	A/G	1.45	-	0	0	0	1
rs13017811	chr2:200464559	G/A	1.45	SATB2	4	0	0	0
rs12675423	chr8:77796945	C/T	1.45	-	3	0	0	0
rs7097461	chr10:67255661	G/A	1.41	-	0	0	0	0
rs2195688	chr8:79171434	A/G	1.4	-	2	0	0	0
rs34454389	chr1:41663235	C/G	1.35	SCMH1	0	0	0	1
rs11695021	chr2:199798652	C/T	1.35	-	0	0	0	0
rs11814088	chr10:134298001	A/C	1.32	PWWP2B and other 2	0	0	0	0
rs3731529	chr3:48213497	A/T	1.3	-	0	0	0	0
rs72798756	chr2:32564729	A/G	1.3	BIRC6 and other 2	1	0	0	0
rs56074687	chr11:16611474	T/C	1.28	SOX6	0	0	0	0
rs117167820	chr6:126686129	C/T	1.27	CENPW,RSPO3	0	0	0	0
rs9598274	chr13:61994490	C/T	1.27	PCDH20	0	0	0	0
rs62041533	chr16:73922732	A/G	1.27	-	4	0	1	0
rs11210476	chr1:74995449	A/G	1.22	C1orf173	0	0	0	0
rs56249536	chr6:54936033	G/A	1.21	HCRTR2,MLIP-IT1	0	0	0	0
rs34075240	chr17:17464076	A/G	1.2	RASD1 and other 3	9	0	0	0
rs73204208	chr21:37791465	T/G	1.18	CLDN14 and other 2	0	0	0	0
rs11202704	chr10:90054898	T/C	1.17	-	1	0	0	0
rs148965598	chr16:19975730	A/G	1.14	GPR139	0	0	0	0
rs4936325	chr11:115125118	A/G	1.13	CADM1	2	0	0	0
rs2024316	chr17:54526300	C/T	1.1	-	3	1	1	0
rs1048932	chr11:115044849	C/A	1.07	-	0	0	0	0
rs11062204	chr12:2475402	T/C	1.07	CACNA1C-AS4,CACNA1C-IT3	2	0	0	0
rs545608	chr1:177899120	G/C	1.06	-	0	0	0	0
rs35540641	chr11:16237131	C/T	1.04	-	2	0	0	0
rs149446791	chr2:199799215	C/T	1.03	-	0	0	0	0
rs12534970	chr7:15031506	A/G	1.01	DGKB	0	0	0	0
rs78928932	chr6:136228616	T/C	1.01	PDE7B	2	0	0	0
rs939581	chr2:623223	C/T	0.97	-	0	0	0	0
rs146077850	chr11:48812337	T/A	0.97	-	0	0	0	0
rs35005436	chr7:74134910	T/C	0.91	-	0	0	0	0
rs315443	chr17:29978307	T/C	0.89	MIR4725 and other 2	5	0	0	0
rs17834322	chr14:60457048	T/C	0.84	PCNXL4,DHRS7	0	0	0	0
rs11856999	chr15:68090699	C/T	0.78	SKOR1	2	0	0	0
rs1902813	chr16:20057660	G/C	0.76	GPR139	0	0	0	0
rs538628	chr17:44787312	G/C	0.74	WNT3	0	0	0	0
rs55938136	chr17:43798359	A/G	0.7	SPPL2C and other 2	0	0	0	0
rs150825	chr16:15539721	G/A	0.69	C16orf45	1	0	0	0
AAM, age at menarche; eBMD, heel estimated bone mineral density.
Score: In 3DSNP, each SNP is scored based on its annotated records on six functional categories: 3D interacting genes, Enhancer state, Promoter state, Transcription factor binding sites, sequence motifs altered and conservation score. The total score of a SNP is the sum of scores of the six functional categories.

## Sheet: S9
Table S9. Detailed VEP annotations of shared SNPs of ANM and eBMD identified from CPASSOC.
Index SNP	Chr: Position	Consequence	IMPACT	SYMBOL	Feature_type	BIOTYPE
rs200448	1:6701978	intron_variant	MODIFIER	DNAJC11	Transcript	protein_coding
rs200448	1:6701978	intron_variant	MODIFIER	DNAJC11	Transcript	protein_coding
rs200448	1:6701978	intron_variant	MODIFIER	DNAJC11	Transcript	protein_coding
rs200448	1:6701978	intron_variant	MODIFIER	DNAJC11	Transcript	protein_coding
rs200448	1:6701978	intron_variant	MODIFIER	DNAJC11	Transcript	protein_coding
rs200448	1:6701978	intron_variant	MODIFIER	DNAJC11	Transcript	protein_coding
rs200448	1:6701978	intron_variant	MODIFIER	DNAJC11	Transcript	protein_coding
rs200448	1:6701978	intron_variant	MODIFIER	DNAJC11	Transcript	protein_coding
rs200448	1:6701978	downstream_gene_variant	MODIFIER	DNAJC11	Transcript	protein_coding
rs200448	1:6701978	downstream_gene_variant	MODIFIER	DNAJC11	Transcript	protein_coding
rs200448	1:6701978	intron_variant	MODIFIER	DNAJC11	Transcript	protein_coding
rs200448	1:6701978	intron_variant	MODIFIER	DNAJC11	Transcript	protein_coding
rs200448	1:6701978	intron_variant,non_coding_transcript_variant	MODIFIER	DNAJC11	Transcript	processed_transcript
rs200448	1:6701978	intron_variant,non_coding_transcript_variant	MODIFIER	DNAJC11	Transcript	processed_transcript
rs200448	1:6701978	intron_variant,non_coding_transcript_variant	MODIFIER	DNAJC11	Transcript	processed_transcript
rs200448	1:6701978	intron_variant,non_coding_transcript_variant	MODIFIER	DNAJC11	Transcript	processed_transcript
rs200448	1:6701978	downstream_gene_variant	MODIFIER	DNAJC11	Transcript	processed_transcript
rs200448	1:6701978	downstream_gene_variant	MODIFIER	DNAJC11	Transcript	processed_transcript
rs200448	1:6701978	intron_variant	MODIFIER	DNAJC11	Transcript	protein_coding
rs200448	1:6701978	intron_variant	MODIFIER	DNAJC11	Transcript	protein_coding
rs10883451	10:101924418	intron_variant	MODIFIER	ERLIN1	Transcript	protein_coding
rs10883451	10:101924418	intron_variant	MODIFIER	ERLIN1	Transcript	protein_coding
rs10883451	10:101924418	intron_variant	MODIFIER	ERLIN1	Transcript	protein_coding
rs35199438	11:16630779	intron_variant,non_coding_transcript_variant	MODIFIER	SOX6	Transcript	processed_transcript
rs35199438	11:16630779	intron_variant,non_coding_transcript_variant	MODIFIER	SOX6	Transcript	processed_transcript
rs35199438	11:16630779	upstream_gene_variant	MODIFIER	SOX6	Transcript	processed_transcript
rs35199438	11:16630779	upstream_gene_variant	MODIFIER	C11orf58	Transcript	processed_transcript
rs35199438	11:16630779	intron_variant,NMD_transcript_variant	MODIFIER	SOX6	Transcript	nonsense_mediated_decay
rs35199438	11:16630779	upstream_gene_variant	MODIFIER	SOX6	Transcript	processed_transcript
rs11031006	11:30226528	intergenic_variant	MODIFIER	-	-	-
rs17198607	11:48028343	intron_variant	MODIFIER	PTPRJ	Transcript	protein_coding
rs17198607	11:48028343	intron_variant	MODIFIER	PTPRJ	Transcript	protein_coding
rs17198607	11:48028343	intron_variant	MODIFIER	PTPRJ	Transcript	protein_coding
rs17198607	11:48028343	intron_variant	MODIFIER	PTPRJ	Transcript	protein_coding
rs17198607	11:48028343	TF_binding_site_variant	MODIFIER	-	MotifFeature	-
rs17198607	11:48028343	TF_binding_site_variant	MODIFIER	-	MotifFeature	-
rs11237490	11:78135229	non_coding_transcript_exon_variant	MODIFIER	RP11-452H21.4	Transcript	lincRNA
rs11237490	11:78135229	intron_variant,non_coding_transcript_variant	MODIFIER	RP11-452H21.1	Transcript	antisense
rs17120280	11:116942132	intron_variant	MODIFIER	SIK3	Transcript	protein_coding
rs17120280	11:116942132	intron_variant	MODIFIER	SIK3	Transcript	protein_coding
rs17120280	11:116942132	intron_variant	MODIFIER	SIK3	Transcript	protein_coding
rs17120280	11:116942132	intron_variant,NMD_transcript_variant	MODIFIER	SIK3	Transcript	nonsense_mediated_decay
rs17120280	11:116942132	intron_variant	MODIFIER	SIK3	Transcript	protein_coding
rs17120280	11:116942132	intron_variant	MODIFIER	SIK3	Transcript	protein_coding
rs17120280	11:116942132	intron_variant	MODIFIER	SIK3	Transcript	protein_coding
rs17120280	11:116942132	intron_variant,non_coding_transcript_variant	MODIFIER	SIK3	Transcript	processed_transcript
rs17120280	11:116942132	intron_variant	MODIFIER	SIK3	Transcript	protein_coding
rs17120280	11:116942132	regulatory_region_variant	MODIFIER	-	RegulatoryFeature	promoter_flanking_region
rs10849492	12:6720795	upstream_gene_variant	MODIFIER	CHD4	Transcript	protein_coding
rs10849492	12:6720795	upstream_gene_variant	MODIFIER	CHD4	Transcript	protein_coding
rs10849492	12:6720795	upstream_gene_variant	MODIFIER	CHD4	Transcript	protein_coding
rs10849492	12:6720795	upstream_gene_variant	MODIFIER	CHD4	Transcript	protein_coding
rs10849492	12:6720795	upstream_gene_variant	MODIFIER	CHD4	Transcript	protein_coding
rs10849492	12:6720795	upstream_gene_variant	MODIFIER	CHD4	Transcript	protein_coding
rs12317203	12:10876059	upstream_gene_variant	MODIFIER	YBX3	Transcript	protein_coding
rs12317203	12:10876059	upstream_gene_variant	MODIFIER	YBX3	Transcript	protein_coding
rs12317203	12:10876059	upstream_gene_variant	MODIFIER	YBX3	Transcript	retained_intron
rs12317203	12:10876059	upstream_gene_variant	MODIFIER	YBX3	Transcript	retained_intron
rs12317203	12:10876059	upstream_gene_variant	MODIFIER	YBX3	Transcript	processed_transcript
rs12317203	12:10876059	upstream_gene_variant	MODIFIER	YBX3	Transcript	processed_transcript
rs12317203	12:10876059	regulatory_region_variant	MODIFIER	-	RegulatoryFeature	promoter
rs75770066	12:66704225	missense_variant	MODERATE	HELB	Transcript	protein_coding
rs75770066	12:66704225	missense_variant,NMD_transcript_variant	MODERATE	HELB	Transcript	nonsense_mediated_decay
rs75770066	12:66704225	missense_variant,NMD_transcript_variant	MODERATE	HELB	Transcript	nonsense_mediated_decay
rs75770066	12:66704225	missense_variant,NMD_transcript_variant	MODERATE	HELB	Transcript	nonsense_mediated_decay
rs75770066	12:66704225	regulatory_region_variant	MODIFIER	-	RegulatoryFeature	promoter_flanking_region
rs496911	12:123216469	upstream_gene_variant	MODIFIER	HCAR1	Transcript	protein_coding
rs496911	12:123216469	upstream_gene_variant	MODIFIER	HCAR1	Transcript	protein_coding
rs496911	12:123216469	upstream_gene_variant	MODIFIER	HCAR1	Transcript	protein_coding
rs12824957	12:123750228	intron_variant	MODIFIER	CDK2AP1	Transcript	protein_coding
rs12824957	12:123750228	intron_variant	MODIFIER	CDK2AP1	Transcript	protein_coding
rs12824957	12:123750228	intron_variant	MODIFIER	CDK2AP1	Transcript	protein_coding
rs12824957	12:123750228	intron_variant	MODIFIER	CDK2AP1	Transcript	protein_coding
rs12824957	12:123750228	upstream_gene_variant	MODIFIER	RP11-282O18.3	Transcript	antisense
rs12824957	12:123750228	intron_variant	MODIFIER	CDK2AP1	Transcript	protein_coding
rs12824957	12:123750228	intron_variant	MODIFIER	CDK2AP1	Transcript	protein_coding
rs12824957	12:123750228	upstream_gene_variant	MODIFIER	RP11-282O18.3	Transcript	antisense
rs12824957	12:123750228	downstream_gene_variant	MODIFIER	RP11-282O18.7	Transcript	antisense
rs6561560	13:50339507	intron_variant	MODIFIER	KPNA3	Transcript	protein_coding
rs6561560	13:50339507	intron_variant	MODIFIER	KPNA3	Transcript	protein_coding
rs2761884	14:54421052	intron_variant	MODIFIER	BMP4	Transcript	protein_coding
rs2761884	14:54421052	intron_variant	MODIFIER	BMP4	Transcript	protein_coding
rs2761884	14:54421052	downstream_gene_variant	MODIFIER	BMP4	Transcript	processed_transcript
rs2761884	14:54421052	upstream_gene_variant	MODIFIER	BMP4	Transcript	protein_coding
rs2761884	14:54421052	upstream_gene_variant	MODIFIER	BMP4	Transcript	protein_coding
rs2761884	14:54421052	intron_variant	MODIFIER	BMP4	Transcript	protein_coding
rs2761884	14:54421052	upstream_gene_variant	MODIFIER	BMP4	Transcript	protein_coding
rs2761884	14:54421052	intron_variant	MODIFIER	BMP4	Transcript	protein_coding
rs2761884	14:54421052	upstream_gene_variant	MODIFIER	BMP4	Transcript	protein_coding
rs2761884	14:54421052	regulatory_region_variant	MODIFIER	-	RegulatoryFeature	promoter
rs1105881	15:42072530	intron_variant	MODIFIER	MAPKBP1	Transcript	protein_coding
rs1105881	15:42072530	intron_variant	MODIFIER	MAPKBP1	Transcript	protein_coding
rs1105881	15:42072530	intron_variant	MODIFIER	MAPKBP1	Transcript	protein_coding
rs1105881	15:42072530	intron_variant	MODIFIER	MAPKBP1	Transcript	protein_coding
rs1105881	15:42072530	intron_variant,non_coding_transcript_variant	MODIFIER	MAPKBP1	Transcript	retained_intron
rs1105881	15:42072530	intron_variant,non_coding_transcript_variant	MODIFIER	MAPKBP1	Transcript	retained_intron
rs1105881	15:42072530	intron_variant,NMD_transcript_variant	MODIFIER	MAPKBP1	Transcript	nonsense_mediated_decay
rs1105881	15:42072530	intron_variant,non_coding_transcript_variant	MODIFIER	MAPKBP1	Transcript	processed_transcript
rs1105881	15:42072530	intron_variant	MODIFIER	MAPKBP1	Transcript	protein_coding
rs1105881	15:42072530	intron_variant,NMD_transcript_variant	MODIFIER	MAPKBP1	Transcript	nonsense_mediated_decay
rs1105881	15:42072530	intron_variant	MODIFIER	MAPKBP1	Transcript	protein_coding
rs1105881	15:42072530	downstream_gene_variant	MODIFIER	AC073657.1	Transcript	protein_coding
rs11076826	16:4427010	intron_variant	MODIFIER	CORO7	Transcript	protein_coding
rs11076826	16:4427010	intron_variant	MODIFIER	CORO7	Transcript	protein_coding
rs11076826	16:4427010	intron_variant	MODIFIER	VASN	Transcript	protein_coding
rs11076826	16:4427010	intron_variant	MODIFIER	VASN	Transcript	protein_coding
rs11076826	16:4427010	intron_variant	MODIFIER	CORO7	Transcript	protein_coding
rs11076826	16:4427010	intron_variant	MODIFIER	CORO7	Transcript	protein_coding
rs11076826	16:4427010	intron_variant	MODIFIER	CORO7	Transcript	protein_coding
rs11076826	16:4427010	intron_variant	MODIFIER	CORO7	Transcript	protein_coding
rs11076826	16:4427010	intron_variant	MODIFIER	CORO7	Transcript	protein_coding
rs11076826	16:4427010	intron_variant	MODIFIER	CORO7	Transcript	protein_coding
rs11076826	16:4427010	intron_variant,NMD_transcript_variant	MODIFIER	CORO7	Transcript	nonsense_mediated_decay
rs11076826	16:4427010	intron_variant,NMD_transcript_variant	MODIFIER	CORO7	Transcript	nonsense_mediated_decay
rs11076826	16:4427010	intron_variant,NMD_transcript_variant	MODIFIER	CORO7	Transcript	nonsense_mediated_decay
rs11076826	16:4427010	intron_variant,NMD_transcript_variant	MODIFIER	CORO7	Transcript	nonsense_mediated_decay
rs11076826	16:4427010	intron_variant	MODIFIER	CORO7	Transcript	protein_coding
rs11076826	16:4427010	intron_variant	MODIFIER	CORO7	Transcript	protein_coding
rs11076826	16:4427010	intron_variant	MODIFIER	CORO7-PAM16	Transcript	protein_coding
rs11076826	16:4427010	intron_variant	MODIFIER	CORO7-PAM16	Transcript	protein_coding
rs11076826	16:4427010	intron_variant	MODIFIER	CORO7	Transcript	protein_coding
rs11076826	16:4427010	intron_variant	MODIFIER	CORO7	Transcript	protein_coding
rs11076826	16:4427010	intron_variant	MODIFIER	CORO7	Transcript	protein_coding
rs11076826	16:4427010	intron_variant	MODIFIER	CORO7	Transcript	protein_coding
rs11076826	16:4427010	intron_variant,NMD_transcript_variant	MODIFIER	CORO7	Transcript	nonsense_mediated_decay
rs11076826	16:4427010	intron_variant,NMD_transcript_variant	MODIFIER	CORO7	Transcript	nonsense_mediated_decay
rs11076826	16:4427010	intron_variant,NMD_transcript_variant	MODIFIER	CORO7-PAM16	Transcript	nonsense_mediated_decay
rs11076826	16:4427010	intron_variant,NMD_transcript_variant	MODIFIER	CORO7-PAM16	Transcript	nonsense_mediated_decay
rs11076826	16:4427010	intron_variant,non_coding_transcript_variant	MODIFIER	CORO7	Transcript	retained_intron
rs11076826	16:4427010	intron_variant,non_coding_transcript_variant	MODIFIER	CORO7	Transcript	retained_intron
rs11076826	16:4427010	intron_variant,NMD_transcript_variant	MODIFIER	CORO7	Transcript	nonsense_mediated_decay
rs11076826	16:4427010	intron_variant,NMD_transcript_variant	MODIFIER	CORO7	Transcript	nonsense_mediated_decay
rs11076826	16:4427010	regulatory_region_variant	MODIFIER	-	RegulatoryFeature	promoter
rs11076826	16:4427010	regulatory_region_variant	MODIFIER	-	RegulatoryFeature	promoter
rs9673473	16:12011212	upstream_gene_variant	MODIFIER	GSPT1	Transcript	protein_coding
rs9673473	16:12011212	upstream_gene_variant	MODIFIER	GSPT1	Transcript	protein_coding
rs9673473	16:12011212	upstream_gene_variant	MODIFIER	GSPT1	Transcript	protein_coding
rs9673473	16:12011212	upstream_gene_variant	MODIFIER	GSPT1	Transcript	protein_coding
rs9673473	16:12011212	upstream_gene_variant	MODIFIER	GSPT1	Transcript	protein_coding
rs9673473	16:12011212	upstream_gene_variant	MODIFIER	AC007216.1	Transcript	miRNA
rs168408	16:12148034	intron_variant	MODIFIER	SNX29	Transcript	protein_coding
rs168408	16:12148034	intron_variant	MODIFIER	SNX29	Transcript	protein_coding
rs168408	16:12148034	intron_variant	MODIFIER	SNX29	Transcript	protein_coding
rs168408	16:12148034	downstream_gene_variant	MODIFIER	SNX29	Transcript	retained_intron
rs168408	16:12148034	intron_variant	MODIFIER	SNX29	Transcript	protein_coding
rs168408	16:12148034	downstream_gene_variant	MODIFIER	SNX29	Transcript	processed_transcript
rs147616502	16:15686994	downstream_gene_variant	MODIFIER	C16orf45	Transcript	protein_coding
rs147616502	16:15686994	downstream_gene_variant	MODIFIER	KIAA0430	Transcript	protein_coding
rs147616502	16:15686994	downstream_gene_variant	MODIFIER	KIAA0430	Transcript	protein_coding
rs147616502	16:15686994	downstream_gene_variant	MODIFIER	KIAA0430	Transcript	protein_coding
rs147616502	16:15686994	downstream_gene_variant	MODIFIER	KIAA0430	Transcript	protein_coding
rs147616502	16:15686994	downstream_gene_variant	MODIFIER	KIAA0430	Transcript	retained_intron
rs147616502	16:15686994	downstream_gene_variant	MODIFIER	KIAA0430	Transcript	protein_coding
rs147616502	16:15686994	downstream_gene_variant	MODIFIER	KIAA0430	Transcript	nonsense_mediated_decay
rs147616502	16:15686994	downstream_gene_variant	MODIFIER	KIAA0430	Transcript	nonsense_mediated_decay
rs147616502	16:15686994	downstream_gene_variant	MODIFIER	KIAA0430	Transcript	retained_intron
rs147616502	16:15686994	intron_variant	MODIFIER	C16orf45	Transcript	protein_coding
rs147616502	16:15686994	downstream_gene_variant	MODIFIER	KIAA0430	Transcript	protein_coding
rs17689625	16:79748962	intron_variant,non_coding_transcript_variant	MODIFIER	RP11-345M22.1	Transcript	lincRNA
rs17689625	16:79748962	downstream_gene_variant	MODIFIER	RP11-345M22.2	Transcript	lincRNA
rs17689625	16:79748962	intron_variant,non_coding_transcript_variant	MODIFIER	RP11-345M22.1	Transcript	lincRNA
rs12598737	16:89920957	synonymous_variant	LOW	SPIRE2	Transcript	protein_coding
rs12598737	16:89920957	synonymous_variant	LOW	SPIRE2	Transcript	protein_coding
rs12598737	16:89920957	non_coding_transcript_exon_variant	MODIFIER	SPIRE2	Transcript	retained_intron
rs12598737	16:89920957	downstream_gene_variant	MODIFIER	SPIRE2	Transcript	processed_transcript
rs12598737	16:89920957	3_prime_UTR_variant,NMD_transcript_variant	MODIFIER	SPIRE2	Transcript	nonsense_mediated_decay
rs12598737	16:89920957	non_coding_transcript_exon_variant	MODIFIER	SPIRE2	Transcript	retained_intron
rs113461397	17:2240878	5_prime_UTR_variant	MODIFIER	SGSM2	Transcript	protein_coding
rs113461397	17:2240878	upstream_gene_variant	MODIFIER	TSR1	Transcript	protein_coding
rs113461397	17:2240878	5_prime_UTR_variant	MODIFIER	SGSM2	Transcript	protein_coding
rs113461397	17:2240878	upstream_gene_variant	MODIFIER	TSR1	Transcript	nonsense_mediated_decay
rs113461397	17:2240878	5_prime_UTR_variant,NMD_transcript_variant	MODIFIER	SGSM2	Transcript	nonsense_mediated_decay
rs113461397	17:2240878	5_prime_UTR_variant,NMD_transcript_variant	MODIFIER	SGSM2	Transcript	nonsense_mediated_decay
rs113461397	17:2240878	upstream_gene_variant	MODIFIER	SGSM2	Transcript	protein_coding
rs113461397	17:2240878	upstream_gene_variant	MODIFIER	TSR1	Transcript	protein_coding
rs113461397	17:2240878	upstream_gene_variant	MODIFIER	TSR1	Transcript	retained_intron
rs113461397	17:2240878	regulatory_region_variant	MODIFIER	-	RegulatoryFeature	promoter
rs799919	17:41250923	intron_variant	MODIFIER	BRCA1	Transcript	protein_coding
rs799919	17:41250923	intron_variant	MODIFIER	BRCA1	Transcript	protein_coding
rs799919	17:41250923	intron_variant	MODIFIER	BRCA1	Transcript	protein_coding
rs799919	17:41250923	intron_variant	MODIFIER	BRCA1	Transcript	protein_coding
rs799919	17:41250923	intron_variant	MODIFIER	BRCA1	Transcript	protein_coding
rs799919	17:41250923	intron_variant	MODIFIER	BRCA1	Transcript	protein_coding
rs799919	17:41250923	intron_variant	MODIFIER	BRCA1	Transcript	protein_coding
rs799919	17:41250923	intron_variant	MODIFIER	BRCA1	Transcript	protein_coding
rs799919	17:41250923	intron_variant	MODIFIER	BRCA1	Transcript	protein_coding
rs799919	17:41250923	intron_variant	MODIFIER	BRCA1	Transcript	protein_coding
rs799919	17:41250923	intron_variant	MODIFIER	BRCA1	Transcript	protein_coding
rs799919	17:41250923	intron_variant	MODIFIER	BRCA1	Transcript	protein_coding
rs799919	17:41250923	upstream_gene_variant	MODIFIER	BRCA1	Transcript	non_stop_decay
rs799919	17:41250923	upstream_gene_variant	MODIFIER	BRCA1	Transcript	non_stop_decay
rs799919	17:41250923	intron_variant,NMD_transcript_variant	MODIFIER	BRCA1	Transcript	nonsense_mediated_decay
rs799919	17:41250923	intron_variant,NMD_transcript_variant	MODIFIER	BRCA1	Transcript	nonsense_mediated_decay
rs799919	17:41250923	downstream_gene_variant	MODIFIER	BRCA1	Transcript	nonsense_mediated_decay
rs799919	17:41250923	downstream_gene_variant	MODIFIER	BRCA1	Transcript	nonsense_mediated_decay
rs799919	17:41250923	intron_variant,non_coding_transcript_variant	MODIFIER	BRCA1	Transcript	retained_intron
rs799919	17:41250923	intron_variant,non_coding_transcript_variant	MODIFIER	BRCA1	Transcript	retained_intron
rs799919	17:41250923	intron_variant	MODIFIER	BRCA1	Transcript	protein_coding
rs799919	17:41250923	intron_variant	MODIFIER	BRCA1	Transcript	protein_coding
rs799919	17:41250923	intron_variant	MODIFIER	BRCA1	Transcript	protein_coding
rs799919	17:41250923	intron_variant	MODIFIER	BRCA1	Transcript	protein_coding
rs799919	17:41250923	intron_variant	MODIFIER	BRCA1	Transcript	protein_coding
rs799919	17:41250923	intron_variant	MODIFIER	BRCA1	Transcript	protein_coding
rs799919	17:41250923	intron_variant	MODIFIER	BRCA1	Transcript	protein_coding
rs799919	17:41250923	intron_variant	MODIFIER	BRCA1	Transcript	protein_coding
rs799919	17:41250923	intron_variant	MODIFIER	BRCA1	Transcript	protein_coding
rs799919	17:41250923	intron_variant	MODIFIER	BRCA1	Transcript	protein_coding
rs799919	17:41250923	intron_variant	MODIFIER	BRCA1	Transcript	protein_coding
rs799919	17:41250923	intron_variant	MODIFIER	BRCA1	Transcript	protein_coding
rs799919	17:41250923	intron_variant	MODIFIER	BRCA1	Transcript	protein_coding
rs799919	17:41250923	intron_variant	MODIFIER	BRCA1	Transcript	protein_coding
rs799919	17:41250923	intron_variant	MODIFIER	BRCA1	Transcript	protein_coding
rs799919	17:41250923	intron_variant	MODIFIER	BRCA1	Transcript	protein_coding
rs799919	17:41250923	intron_variant	MODIFIER	BRCA1	Transcript	protein_coding
rs799919	17:41250923	intron_variant	MODIFIER	BRCA1	Transcript	protein_coding
rs799919	17:41250923	intron_variant	MODIFIER	BRCA1	Transcript	protein_coding
rs799919	17:41250923	intron_variant	MODIFIER	BRCA1	Transcript	protein_coding
rs799919	17:41250923	intron_variant,NMD_transcript_variant	MODIFIER	BRCA1	Transcript	nonsense_mediated_decay
rs799919	17:41250923	intron_variant,NMD_transcript_variant	MODIFIER	BRCA1	Transcript	nonsense_mediated_decay
rs799919	17:41250923	intron_variant	MODIFIER	BRCA1	Transcript	protein_coding
rs799919	17:41250923	intron_variant	MODIFIER	BRCA1	Transcript	protein_coding
rs799919	17:41250923	intron_variant	MODIFIER	BRCA1	Transcript	protein_coding
rs799919	17:41250923	intron_variant	MODIFIER	BRCA1	Transcript	protein_coding
rs799919	17:41250923	intron_variant	MODIFIER	BRCA1	Transcript	protein_coding
rs799919	17:41250923	intron_variant	MODIFIER	BRCA1	Transcript	protein_coding
rs799919	17:41250923	intron_variant	MODIFIER	BRCA1	Transcript	protein_coding
rs799919	17:41250923	intron_variant	MODIFIER	BRCA1	Transcript	protein_coding
rs799919	17:41250923	intron_variant	MODIFIER	BRCA1	Transcript	protein_coding
rs799919	17:41250923	intron_variant	MODIFIER	BRCA1	Transcript	protein_coding
rs799919	17:41250923	intron_variant	MODIFIER	BRCA1	Transcript	protein_coding
rs799919	17:41250923	intron_variant	MODIFIER	BRCA1	Transcript	protein_coding
rs799919	17:41250923	intron_variant	MODIFIER	BRCA1	Transcript	protein_coding
rs799919	17:41250923	intron_variant	MODIFIER	BRCA1	Transcript	protein_coding
rs1991401	17:62502435	5_prime_UTR_variant	MODIFIER	DDX5	Transcript	protein_coding
rs1991401	17:62502435	5_prime_UTR_variant	MODIFIER	DDX5	Transcript	protein_coding
rs1991401	17:62502435	upstream_gene_variant	MODIFIER	DDX5	Transcript	protein_coding
rs1991401	17:62502435	upstream_gene_variant	MODIFIER	DDX5	Transcript	protein_coding
rs1991401	17:62502435	upstream_gene_variant	MODIFIER	DDX5	Transcript	nonsense_mediated_decay
rs1991401	17:62502435	upstream_gene_variant	MODIFIER	DDX5	Transcript	nonsense_mediated_decay
rs1991401	17:62502435	upstream_gene_variant	MODIFIER	CEP95	Transcript	protein_coding
rs1991401	17:62502435	upstream_gene_variant	MODIFIER	CEP95	Transcript	protein_coding
rs1991401	17:62502435	upstream_gene_variant	MODIFIER	CEP95	Transcript	nonsense_mediated_decay
rs1991401	17:62502435	upstream_gene_variant	MODIFIER	CEP95	Transcript	nonsense_mediated_decay
rs1991401	17:62502435	upstream_gene_variant	MODIFIER	CEP95	Transcript	protein_coding
rs1991401	17:62502435	upstream_gene_variant	MODIFIER	CEP95	Transcript	protein_coding
rs1991401	17:62502435	upstream_gene_variant	MODIFIER	DDX5	Transcript	protein_coding
rs1991401	17:62502435	upstream_gene_variant	MODIFIER	DDX5	Transcript	protein_coding
rs1991401	17:62502435	intron_variant	MODIFIER	DDX5	Transcript	protein_coding
rs1991401	17:62502435	intron_variant	MODIFIER	DDX5	Transcript	protein_coding
rs1991401	17:62502435	upstream_gene_variant	MODIFIER	DDX5	Transcript	protein_coding
rs1991401	17:62502435	upstream_gene_variant	MODIFIER	DDX5	Transcript	protein_coding
rs1991401	17:62502435	5_prime_UTR_variant,NMD_transcript_variant	MODIFIER	DDX5	Transcript	nonsense_mediated_decay
rs1991401	17:62502435	5_prime_UTR_variant,NMD_transcript_variant	MODIFIER	DDX5	Transcript	nonsense_mediated_decay
rs1991401	17:62502435	upstream_gene_variant	MODIFIER	DDX5	Transcript	processed_transcript
rs1991401	17:62502435	upstream_gene_variant	MODIFIER	DDX5	Transcript	processed_transcript
rs1991401	17:62502435	upstream_gene_variant	MODIFIER	DDX5	Transcript	retained_intron
rs1991401	17:62502435	upstream_gene_variant	MODIFIER	DDX5	Transcript	retained_intron
rs1991401	17:62502435	upstream_gene_variant	MODIFIER	DDX5	Transcript	protein_coding
rs1991401	17:62502435	upstream_gene_variant	MODIFIER	DDX5	Transcript	protein_coding
rs1991401	17:62502435	upstream_gene_variant	MODIFIER	DDX5	Transcript	protein_coding
rs1991401	17:62502435	upstream_gene_variant	MODIFIER	DDX5	Transcript	protein_coding
rs1991401	17:62502435	upstream_gene_variant	MODIFIER	DDX5	Transcript	retained_intron
rs1991401	17:62502435	upstream_gene_variant	MODIFIER	DDX5	Transcript	retained_intron
rs1991401	17:62502435	upstream_gene_variant	MODIFIER	CEP95	Transcript	nonsense_mediated_decay
rs1991401	17:62502435	upstream_gene_variant	MODIFIER	CEP95	Transcript	nonsense_mediated_decay
rs1991401	17:62502435	upstream_gene_variant	MODIFIER	DDX5	Transcript	protein_coding
rs1991401	17:62502435	upstream_gene_variant	MODIFIER	DDX5	Transcript	protein_coding
rs1991401	17:62502435	upstream_gene_variant	MODIFIER	DDX5	Transcript	processed_transcript
rs1991401	17:62502435	upstream_gene_variant	MODIFIER	DDX5	Transcript	processed_transcript
rs1991401	17:62502435	upstream_gene_variant	MODIFIER	CEP95	Transcript	protein_coding
rs1991401	17:62502435	upstream_gene_variant	MODIFIER	CEP95	Transcript	protein_coding
rs1991401	17:62502435	upstream_gene_variant	MODIFIER	CEP95	Transcript	protein_coding
rs1991401	17:62502435	upstream_gene_variant	MODIFIER	CEP95	Transcript	protein_coding
rs1991401	17:62502435	upstream_gene_variant	MODIFIER	DDX5	Transcript	retained_intron
rs1991401	17:62502435	upstream_gene_variant	MODIFIER	DDX5	Transcript	retained_intron
rs1991401	17:62502435	upstream_gene_variant	MODIFIER	DDX5	Transcript	processed_transcript
rs1991401	17:62502435	upstream_gene_variant	MODIFIER	DDX5	Transcript	processed_transcript
rs1991401	17:62502435	upstream_gene_variant	MODIFIER	DDX5	Transcript	retained_intron
rs1991401	17:62502435	upstream_gene_variant	MODIFIER	DDX5	Transcript	retained_intron
rs1991401	17:62502435	upstream_gene_variant	MODIFIER	DDX5	Transcript	nonsense_mediated_decay
rs1991401	17:62502435	upstream_gene_variant	MODIFIER	DDX5	Transcript	nonsense_mediated_decay
rs1991401	17:62502435	intron_variant	MODIFIER	DDX5	Transcript	protein_coding
rs1991401	17:62502435	intron_variant	MODIFIER	DDX5	Transcript	protein_coding
rs1991401	17:62502435	intron_variant	MODIFIER	DDX5	Transcript	protein_coding
rs1991401	17:62502435	intron_variant	MODIFIER	DDX5	Transcript	protein_coding
rs1991401	17:62502435	upstream_gene_variant	MODIFIER	DDX5	Transcript	retained_intron
rs1991401	17:62502435	upstream_gene_variant	MODIFIER	DDX5	Transcript	retained_intron
rs1991401	17:62502435	upstream_gene_variant	MODIFIER	CEP95	Transcript	protein_coding
rs1991401	17:62502435	upstream_gene_variant	MODIFIER	CEP95	Transcript	protein_coding
rs1991401	17:62502435	upstream_gene_variant	MODIFIER	DDX5	Transcript	retained_intron
rs1991401	17:62502435	upstream_gene_variant	MODIFIER	DDX5	Transcript	retained_intron
rs1991401	17:62502435	upstream_gene_variant	MODIFIER	DDX5	Transcript	protein_coding
rs1991401	17:62502435	upstream_gene_variant	MODIFIER	DDX5	Transcript	protein_coding
rs1991401	17:62502435	upstream_gene_variant	MODIFIER	DDX5	Transcript	protein_coding
rs1991401	17:62502435	upstream_gene_variant	MODIFIER	DDX5	Transcript	protein_coding
rs1991401	17:62502435	upstream_gene_variant	MODIFIER	DDX5	Transcript	retained_intron
rs1991401	17:62502435	upstream_gene_variant	MODIFIER	DDX5	Transcript	retained_intron
rs1991401	17:62502435	downstream_gene_variant	MODIFIER	DDX5	Transcript	processed_transcript
rs1991401	17:62502435	downstream_gene_variant	MODIFIER	DDX5	Transcript	processed_transcript
rs1991401	17:62502435	upstream_gene_variant	MODIFIER	DDX5	Transcript	retained_intron
rs1991401	17:62502435	upstream_gene_variant	MODIFIER	DDX5	Transcript	retained_intron
rs1991401	17:62502435	intron_variant	MODIFIER	DDX5	Transcript	protein_coding
rs1991401	17:62502435	intron_variant	MODIFIER	DDX5	Transcript	protein_coding
rs1991401	17:62502435	downstream_gene_variant	MODIFIER	DDX5	Transcript	processed_transcript
rs1991401	17:62502435	downstream_gene_variant	MODIFIER	DDX5	Transcript	processed_transcript
rs1991401	17:62502435	upstream_gene_variant	MODIFIER	DDX5	Transcript	retained_intron
rs1991401	17:62502435	upstream_gene_variant	MODIFIER	DDX5	Transcript	retained_intron
rs1991401	17:62502435	upstream_gene_variant	MODIFIER	DDX5	Transcript	protein_coding
rs1991401	17:62502435	upstream_gene_variant	MODIFIER	DDX5	Transcript	protein_coding
rs1991401	17:62502435	intron_variant	MODIFIER	DDX5	Transcript	protein_coding
rs1991401	17:62502435	intron_variant	MODIFIER	DDX5	Transcript	protein_coding
rs1991401	17:62502435	upstream_gene_variant	MODIFIER	DDX5	Transcript	retained_intron
rs1991401	17:62502435	upstream_gene_variant	MODIFIER	DDX5	Transcript	retained_intron
rs1991401	17:62502435	upstream_gene_variant	MODIFIER	DDX5	Transcript	retained_intron
rs1991401	17:62502435	upstream_gene_variant	MODIFIER	DDX5	Transcript	retained_intron
rs1991401	17:62502435	regulatory_region_variant	MODIFIER	-	RegulatoryFeature	promoter
rs1991401	17:62502435	regulatory_region_variant	MODIFIER	-	RegulatoryFeature	promoter
rs1991401	17:62502435	TF_binding_site_variant	MODIFIER	-	MotifFeature	-
rs1991401	17:62502435	TF_binding_site_variant	MODIFIER	-	MotifFeature	-
rs73037461	19:33468160	downstream_gene_variant	MODIFIER	RHPN2	Transcript	protein_coding
rs73037461	19:33468160	downstream_gene_variant	MODIFIER	C19orf40	Transcript	nonsense_mediated_decay
rs73037461	19:33468160	downstream_gene_variant	MODIFIER	RHPN2	Transcript	protein_coding
rs73037461	19:33468160	downstream_gene_variant	MODIFIER	RHPN2	Transcript	retained_intron
rs73037461	19:33468160	3_prime_UTR_variant	MODIFIER	C19orf40	Transcript	protein_coding
rs73037461	19:33468160	downstream_gene_variant	MODIFIER	RHPN2	Transcript	nonsense_mediated_decay
rs73037461	19:33468160	downstream_gene_variant	MODIFIER	RHPN2	Transcript	processed_transcript
rs73037461	19:33468160	downstream_gene_variant	MODIFIER	C19orf40	Transcript	protein_coding
rs73037461	19:33468160	downstream_gene_variant	MODIFIER	C19orf40	Transcript	protein_coding
rs73037461	19:33468160	downstream_gene_variant	MODIFIER	C19orf40	Transcript	protein_coding
rs73037461	19:33468160	non_coding_transcript_exon_variant	MODIFIER	C19orf40	Transcript	processed_transcript
rs73037461	19:33468160	downstream_gene_variant	MODIFIER	RHPN2	Transcript	retained_intron
rs73037461	19:33468160	regulatory_region_variant	MODIFIER	-	RegulatoryFeature	promoter_flanking_region
rs12462203	19:41732423	intron_variant	MODIFIER	AXL	Transcript	protein_coding
rs12462203	19:41732423	intron_variant	MODIFIER	AXL	Transcript	protein_coding
rs12462203	19:41732423	upstream_gene_variant	MODIFIER	AXL	Transcript	protein_coding
rs12462203	19:41732423	downstream_gene_variant	MODIFIER	AXL	Transcript	processed_transcript
rs12462203	19:41732423	upstream_gene_variant	MODIFIER	CTD-2195B23.3	Transcript	antisense
rs12462203	19:41732423	intron_variant,non_coding_transcript_variant	MODIFIER	AXL	Transcript	retained_intron
rs12462203	19:41732423	regulatory_region_variant	MODIFIER	-	RegulatoryFeature	promoter
rs12462203	19:41732423	TF_binding_site_variant	MODIFIER	-	MotifFeature	-
rs12462203	19:41732423	TF_binding_site_variant	MODIFIER	-	MotifFeature	-
rs12462203	19:41732423	TF_binding_site_variant	MODIFIER	-	MotifFeature	-
rs34631228	19:55825815	downstream_gene_variant	MODIFIER	BRSK1	Transcript	protein_coding
rs34631228	19:55825815	intron_variant	MODIFIER	TMEM150B	Transcript	protein_coding
rs34631228	19:55825815	downstream_gene_variant	MODIFIER	BRSK1	Transcript	protein_coding
rs34631228	19:55825815	intron_variant	MODIFIER	TMEM150B	Transcript	protein_coding
rs34631228	19:55825815	intron_variant	MODIFIER	TMEM150B	Transcript	protein_coding
rs34631228	19:55825815	intron_variant,NMD_transcript_variant	MODIFIER	TMEM150B	Transcript	nonsense_mediated_decay
rs34631228	19:55825815	downstream_gene_variant	MODIFIER	BRSK1	Transcript	protein_coding
rs34631228	19:55825815	downstream_gene_variant	MODIFIER	TMEM150B	Transcript	protein_coding
rs34631228	19:55825815	intron_variant,NMD_transcript_variant	MODIFIER	TMEM150B	Transcript	nonsense_mediated_decay
rs34631228	19:55825815	intron_variant,NMD_transcript_variant	MODIFIER	TMEM150B	Transcript	nonsense_mediated_decay
rs34631228	19:55825815	upstream_gene_variant	MODIFIER	CTD-2105E13.14	Transcript	antisense
rs17007191	2:28932502	intron_variant,non_coding_transcript_variant	MODIFIER	AC097724.3	Transcript	antisense
rs17007191	2:28932502	intron_variant,non_coding_transcript_variant	MODIFIER	AC097724.3	Transcript	antisense
rs17007191	2:28932502	regulatory_region_variant	MODIFIER	-	RegulatoryFeature	promoter_flanking_region
rs4435504	2:32759868	downstream_gene_variant	MODIFIER	MIR558	Transcript	miRNA
rs4435504	2:32759868	downstream_gene_variant	MODIFIER	MIR558	Transcript	miRNA
rs4435504	2:32759868	intron_variant	MODIFIER	BIRC6	Transcript	protein_coding
rs4435504	2:32759868	intron_variant	MODIFIER	BIRC6	Transcript	protein_coding
rs4435504	2:32759868	intron_variant,non_coding_transcript_variant	MODIFIER	BIRC6	Transcript	retained_intron
rs4435504	2:32759868	intron_variant,non_coding_transcript_variant	MODIFIER	BIRC6	Transcript	retained_intron
rs17743415	2:71562503	intron_variant	MODIFIER	ZNF638	Transcript	protein_coding
rs17743415	2:71562503	intron_variant	MODIFIER	ZNF638	Transcript	protein_coding
rs17743415	2:71562503	intron_variant	MODIFIER	ZNF638	Transcript	protein_coding
rs17743415	2:71562503	intron_variant	MODIFIER	ZNF638	Transcript	protein_coding
rs17743415	2:71562503	intron_variant,non_coding_transcript_variant	MODIFIER	ZNF638	Transcript	processed_transcript
rs17743415	2:71562503	intron_variant	MODIFIER	ZNF638	Transcript	protein_coding
rs17743415	2:71562503	intron_variant	MODIFIER	ZNF638	Transcript	protein_coding
rs17743415	2:71562503	intron_variant	MODIFIER	ZNF638	Transcript	protein_coding
rs17743415	2:71562503	intron_variant	MODIFIER	ZNF638	Transcript	protein_coding
rs17743415	2:71562503	intron_variant	MODIFIER	ZNF638	Transcript	protein_coding
rs17743415	2:71562503	intron_variant,non_coding_transcript_variant	MODIFIER	ZNF638	Transcript	processed_transcript
rs17743415	2:71562503	intron_variant,non_coding_transcript_variant	MODIFIER	ZNF638	Transcript	processed_transcript
rs17743415	2:71562503	intron_variant,non_coding_transcript_variant	MODIFIER	ZNF638	Transcript	processed_transcript
rs17743415	2:71562503	intron_variant,non_coding_transcript_variant	MODIFIER	ZNF638	Transcript	processed_transcript
rs17743415	2:71562503	intron_variant,non_coding_transcript_variant	MODIFIER	ZNF638	Transcript	processed_transcript
rs17743415	2:71562503	intron_variant,non_coding_transcript_variant	MODIFIER	ZNF638	Transcript	processed_transcript
rs2141907	2:99975725	intron_variant	MODIFIER	EIF5B	Transcript	protein_coding
rs72836346	2:111876613	upstream_gene_variant	MODIFIER	BCL2L11	Transcript	protein_coding
rs72836346	2:111876613	upstream_gene_variant	MODIFIER	BCL2L11	Transcript	protein_coding
rs72836346	2:111876613	upstream_gene_variant	MODIFIER	BCL2L11	Transcript	protein_coding
rs72836346	2:111876613	upstream_gene_variant	MODIFIER	BCL2L11	Transcript	protein_coding
rs72836346	2:111876613	upstream_gene_variant	MODIFIER	BCL2L11	Transcript	protein_coding
rs72836346	2:111876613	upstream_gene_variant	MODIFIER	BCL2L11	Transcript	protein_coding
rs72836346	2:111876613	upstream_gene_variant	MODIFIER	BCL2L11	Transcript	nonsense_mediated_decay
rs72836346	2:111876613	upstream_gene_variant	MODIFIER	BCL2L11	Transcript	nonsense_mediated_decay
rs72836346	2:111876613	upstream_gene_variant	MODIFIER	AC096670.3	Transcript	antisense
rs72836346	2:111876613	upstream_gene_variant	MODIFIER	AC096670.3	Transcript	antisense
rs72836346	2:111876613	upstream_gene_variant	MODIFIER	BCL2L11	Transcript	protein_coding
rs72836346	2:111876613	upstream_gene_variant	MODIFIER	BCL2L11	Transcript	protein_coding
rs72836346	2:111876613	upstream_gene_variant	MODIFIER	BCL2L11	Transcript	protein_coding
rs72836346	2:111876613	upstream_gene_variant	MODIFIER	BCL2L11	Transcript	protein_coding
rs72836346	2:111876613	upstream_gene_variant	MODIFIER	BCL2L11	Transcript	protein_coding
rs72836346	2:111876613	upstream_gene_variant	MODIFIER	BCL2L11	Transcript	protein_coding
rs72836346	2:111876613	upstream_gene_variant	MODIFIER	BCL2L11	Transcript	protein_coding
rs72836346	2:111876613	upstream_gene_variant	MODIFIER	BCL2L11	Transcript	protein_coding
rs72836346	2:111876613	upstream_gene_variant	MODIFIER	BCL2L11	Transcript	nonsense_mediated_decay
rs72836346	2:111876613	upstream_gene_variant	MODIFIER	BCL2L11	Transcript	nonsense_mediated_decay
rs72836346	2:111876613	upstream_gene_variant	MODIFIER	AC096670.3	Transcript	antisense
rs72836346	2:111876613	upstream_gene_variant	MODIFIER	AC096670.3	Transcript	antisense
rs72836346	2:111876613	upstream_gene_variant	MODIFIER	BCL2L11	Transcript	nonsense_mediated_decay
rs72836346	2:111876613	upstream_gene_variant	MODIFIER	BCL2L11	Transcript	nonsense_mediated_decay
rs72836346	2:111876613	upstream_gene_variant	MODIFIER	BCL2L11	Transcript	protein_coding
rs72836346	2:111876613	upstream_gene_variant	MODIFIER	BCL2L11	Transcript	protein_coding
rs72836346	2:111876613	upstream_gene_variant	MODIFIER	BCL2L11	Transcript	nonsense_mediated_decay
rs72836346	2:111876613	upstream_gene_variant	MODIFIER	BCL2L11	Transcript	nonsense_mediated_decay
rs72836346	2:111876613	upstream_gene_variant	MODIFIER	BCL2L11	Transcript	nonsense_mediated_decay
rs72836346	2:111876613	upstream_gene_variant	MODIFIER	BCL2L11	Transcript	nonsense_mediated_decay
rs72836346	2:111876613	upstream_gene_variant	MODIFIER	BCL2L11	Transcript	nonsense_mediated_decay
rs72836346	2:111876613	upstream_gene_variant	MODIFIER	BCL2L11	Transcript	nonsense_mediated_decay
rs72836346	2:111876613	upstream_gene_variant	MODIFIER	BCL2L11	Transcript	protein_coding
rs72836346	2:111876613	upstream_gene_variant	MODIFIER	BCL2L11	Transcript	protein_coding
rs72836346	2:111876613	downstream_gene_variant	MODIFIER	ACOXL	Transcript	protein_coding
rs72836346	2:111876613	downstream_gene_variant	MODIFIER	ACOXL	Transcript	protein_coding
rs72836346	2:111876613	upstream_gene_variant	MODIFIER	BCL2L11	Transcript	nonsense_mediated_decay
rs72836346	2:111876613	upstream_gene_variant	MODIFIER	BCL2L11	Transcript	nonsense_mediated_decay
rs72836346	2:111876613	downstream_gene_variant	MODIFIER	ACOXL	Transcript	protein_coding
rs72836346	2:111876613	downstream_gene_variant	MODIFIER	ACOXL	Transcript	protein_coding
rs72836346	2:111876613	upstream_gene_variant	MODIFIER	BCL2L11	Transcript	nonsense_mediated_decay
rs72836346	2:111876613	upstream_gene_variant	MODIFIER	BCL2L11	Transcript	nonsense_mediated_decay
rs72836346	2:111876613	regulatory_region_variant	MODIFIER	-	RegulatoryFeature	promoter
rs72836346	2:111876613	regulatory_region_variant	MODIFIER	-	RegulatoryFeature	promoter
rs6433571	2:177039578	downstream_gene_variant	MODIFIER	HOXD3	Transcript	protein_coding
rs6433571	2:177039578	downstream_gene_variant	MODIFIER	HOXD3	Transcript	protein_coding
rs6433571	2:177039578	downstream_gene_variant	MODIFIER	HOXD-AS1	Transcript	antisense
rs6433571	2:177039578	non_coding_transcript_exon_variant	MODIFIER	HOXD-AS1	Transcript	antisense
rs6433571	2:177039578	downstream_gene_variant	MODIFIER	HOXD-AS1	Transcript	antisense
rs6433571	2:177039578	downstream_gene_variant	MODIFIER	HOXD-AS1	Transcript	antisense
rs6433571	2:177039578	upstream_gene_variant	MODIFIER	AC009336.24	Transcript	lincRNA
rs6433571	2:177039578	downstream_gene_variant	MODIFIER	HOXD-AS1	Transcript	antisense
rs6433571	2:177039578	downstream_gene_variant	MODIFIER	HOXD-AS1	Transcript	antisense
rs6433571	2:177039578	downstream_gene_variant	MODIFIER	HOXD-AS1	Transcript	antisense
rs6433571	2:177039578	downstream_gene_variant	MODIFIER	HOXD-AS1	Transcript	antisense
rs6433571	2:177039578	downstream_gene_variant	MODIFIER	HOXD3	Transcript	protein_coding
rs6433571	2:177039578	downstream_gene_variant	MODIFIER	HOXD-AS1	Transcript	antisense
rs6433571	2:177039578	downstream_gene_variant	MODIFIER	HOXD-AS1	Transcript	antisense
rs6433571	2:177039578	downstream_gene_variant	MODIFIER	HOXD-AS1	Transcript	antisense
rs6433571	2:177039578	downstream_gene_variant	MODIFIER	HOXD-AS1	Transcript	antisense
rs6433571	2:177039578	regulatory_region_variant	MODIFIER	-	RegulatoryFeature	CTCF_binding_site
rs6433571	2:177039578	regulatory_region_variant	MODIFIER	-	RegulatoryFeature	promoter_flanking_region
rs79860867	2:203057120	intron_variant,non_coding_transcript_variant	MODIFIER	AC079354.1	Transcript	retained_intron
rs79860867	2:203057120	intron_variant	MODIFIER	AC079354.1	Transcript	protein_coding
rs62182788	2:204355523	intron_variant	MODIFIER	RAPH1	Transcript	protein_coding
rs62182788	2:204355523	intron_variant	MODIFIER	RAPH1	Transcript	protein_coding
rs62182788	2:204355523	intron_variant	MODIFIER	RAPH1	Transcript	protein_coding
rs62182788	2:204355523	intron_variant	MODIFIER	RAPH1	Transcript	protein_coding
rs62182788	2:204355523	intron_variant	MODIFIER	RAPH1	Transcript	protein_coding
rs62182788	2:204355523	intron_variant	MODIFIER	RAPH1	Transcript	protein_coding
rs62182788	2:204355523	intron_variant	MODIFIER	RAPH1	Transcript	protein_coding
rs62182788	2:204355523	intron_variant	MODIFIER	RAPH1	Transcript	protein_coding
rs62182788	2:204355523	intron_variant	MODIFIER	RAPH1	Transcript	protein_coding
rs62182788	2:204355523	intron_variant	MODIFIER	RAPH1	Transcript	protein_coding
rs62182788	2:204355523	intron_variant	MODIFIER	RAPH1	Transcript	protein_coding
rs62182788	2:204355523	intron_variant	MODIFIER	RAPH1	Transcript	protein_coding
rs62182788	2:204355523	intron_variant	MODIFIER	RAPH1	Transcript	protein_coding
rs62182788	2:204355523	intron_variant	MODIFIER	RAPH1	Transcript	protein_coding
rs62182788	2:204355523	intron_variant	MODIFIER	RAPH1	Transcript	protein_coding
rs62182788	2:204355523	intron_variant	MODIFIER	RAPH1	Transcript	protein_coding
rs62182788	2:204355523	intron_variant	MODIFIER	RAPH1	Transcript	protein_coding
rs62182788	2:204355523	intron_variant	MODIFIER	RAPH1	Transcript	protein_coding
rs62182788	2:204355523	intron_variant	MODIFIER	RAPH1	Transcript	protein_coding
rs62182788	2:204355523	intron_variant	MODIFIER	RAPH1	Transcript	protein_coding
rs62182788	2:204355523	intron_variant	MODIFIER	RAPH1	Transcript	protein_coding
rs62182788	2:204355523	intron_variant	MODIFIER	RAPH1	Transcript	protein_coding
rs62182788	2:204355523	intron_variant	MODIFIER	RAPH1	Transcript	protein_coding
rs62182788	2:204355523	intron_variant	MODIFIER	RAPH1	Transcript	protein_coding
rs62182788	2:204355523	intron_variant	MODIFIER	RAPH1	Transcript	protein_coding
rs62182788	2:204355523	intron_variant	MODIFIER	RAPH1	Transcript	protein_coding
rs62182788	2:204355523	downstream_gene_variant	MODIFIER	RAPH1	Transcript	retained_intron
rs62182788	2:204355523	downstream_gene_variant	MODIFIER	RAPH1	Transcript	retained_intron
rs16991615	20:5948227	missense_variant	MODERATE	MCM8	Transcript	protein_coding
rs16991615	20:5948227	missense_variant	MODERATE	MCM8	Transcript	protein_coding
rs16991615	20:5948227	missense_variant	MODERATE	MCM8	Transcript	protein_coding
rs16991615	20:5948227	missense_variant	MODERATE	MCM8	Transcript	protein_coding
rs16991615	20:5948227	downstream_gene_variant	MODIFIER	Y_RNA	Transcript	misc_RNA
rs16991615	20:5948227	downstream_gene_variant	MODIFIER	RP5-967N21.7	Transcript	processed_pseudogene
rs6032919	20:10680763	intron_variant,non_coding_transcript_variant	MODIFIER	RP11-103J8.1	Transcript	antisense
rs6032919	20:10680763	regulatory_region_variant	MODIFIER	-	RegulatoryFeature	promoter_flanking_region
rs7269533	20:32352565	intron_variant	MODIFIER	ZNF341	Transcript	protein_coding
rs7269533	20:32352565	intron_variant	MODIFIER	ZNF341	Transcript	protein_coding
rs7269533	20:32352565	intron_variant	MODIFIER	ZNF341	Transcript	protein_coding
rs7269533	20:32352565	intron_variant	MODIFIER	ZNF341	Transcript	protein_coding
rs7269533	20:32352565	intron_variant,NMD_transcript_variant	MODIFIER	ZNF341	Transcript	nonsense_mediated_decay
rs7269533	20:32352565	intron_variant,NMD_transcript_variant	MODIFIER	ZNF341	Transcript	nonsense_mediated_decay
rs7269533	20:32352565	intron_variant,NMD_transcript_variant	MODIFIER	ZNF341	Transcript	nonsense_mediated_decay
rs7269533	20:32352565	intron_variant,NMD_transcript_variant	MODIFIER	ZNF341	Transcript	nonsense_mediated_decay
rs5754387	22:21974703	intron_variant	MODIFIER	UBE2L3	Transcript	protein_coding
rs5754387	22:21974703	intron_variant	MODIFIER	UBE2L3	Transcript	protein_coding
rs5754387	22:21974703	intron_variant	MODIFIER	UBE2L3	Transcript	protein_coding
rs5754387	22:21974703	intron_variant	MODIFIER	UBE2L3	Transcript	protein_coding
rs5754387	22:21974703	intron_variant,non_coding_transcript_variant	MODIFIER	UBE2L3	Transcript	retained_intron
rs5754387	22:21974703	intron_variant,non_coding_transcript_variant	MODIFIER	UBE2L3	Transcript	retained_intron
rs5754387	22:21974703	intron_variant	MODIFIER	UBE2L3	Transcript	protein_coding
rs5754387	22:21974703	intron_variant	MODIFIER	UBE2L3	Transcript	protein_coding
rs5997320	22:28270372	intron_variant	MODIFIER	PITPNB	Transcript	protein_coding
rs5997320	22:28270372	intron_variant	MODIFIER	PITPNB	Transcript	protein_coding
rs5997320	22:28270372	intron_variant	MODIFIER	PITPNB	Transcript	protein_coding
rs5997320	22:28270372	intron_variant	MODIFIER	PITPNB	Transcript	protein_coding
rs5997320	22:28270372	intron_variant	MODIFIER	PITPNB	Transcript	protein_coding
rs5997320	22:28270372	intron_variant,non_coding_transcript_variant	MODIFIER	PITPNB	Transcript	retained_intron
rs34923414	22:29216722	intron_variant,non_coding_transcript_variant	MODIFIER	CTA-292E10.6	Transcript	antisense
rs34923414	22:29216722	intron_variant,non_coding_transcript_variant	MODIFIER	CTA-292E10.6	Transcript	antisense
rs34923414	22:29216722	intron_variant,non_coding_transcript_variant	MODIFIER	CTA-292E10.6	Transcript	antisense
rs34923414	22:29216722	intron_variant,non_coding_transcript_variant	MODIFIER	CTA-292E10.6	Transcript	antisense
rs34923414	22:29216722	intron_variant,non_coding_transcript_variant	MODIFIER	CTA-292E10.6	Transcript	antisense
rs34923414	22:29216722	intron_variant,non_coding_transcript_variant	MODIFIER	CTA-292E10.6	Transcript	antisense
rs34923414	22:29216722	intron_variant,non_coding_transcript_variant	MODIFIER	CTA-292E10.6	Transcript	antisense
rs34923414	22:29216722	intron_variant,non_coding_transcript_variant	MODIFIER	CTA-292E10.6	Transcript	antisense
rs34923414	22:29216722	intron_variant,non_coding_transcript_variant	MODIFIER	CTA-292E10.6	Transcript	antisense
rs34923414	22:29216722	intron_variant,non_coding_transcript_variant	MODIFIER	CTA-292E10.6	Transcript	antisense
rs34923414	22:29216722	intron_variant,non_coding_transcript_variant	MODIFIER	CTA-292E10.6	Transcript	antisense
rs34923414	22:29216722	intron_variant,non_coding_transcript_variant	MODIFIER	CTA-292E10.6	Transcript	antisense
rs4396807	22:38138379	intron_variant,NMD_transcript_variant	MODIFIER	TRIOBP	Transcript	nonsense_mediated_decay
rs4396807	22:38138379	upstream_gene_variant	MODIFIER	TRIOBP	Transcript	protein_coding
rs4396807	22:38138379	intron_variant	MODIFIER	TRIOBP	Transcript	protein_coding
rs4396807	22:38138379	upstream_gene_variant	MODIFIER	TRIOBP	Transcript	protein_coding
rs4396807	22:38138379	upstream_gene_variant	MODIFIER	TRIOBP	Transcript	nonsense_mediated_decay
rs4396807	22:38138379	upstream_gene_variant	MODIFIER	TRIOBP	Transcript	protein_coding
rs4396807	22:38138379	intron_variant,NMD_transcript_variant	MODIFIER	NOL12	Transcript	nonsense_mediated_decay
rs16998989	22:38879495	downstream_gene_variant	MODIFIER	KDELR3	Transcript	protein_coding
rs16998989	22:38879495	downstream_gene_variant	MODIFIER	DDX17	Transcript	retained_intron
rs16998989	22:38879495	3_prime_UTR_variant	MODIFIER	DDX17	Transcript	protein_coding
rs16998989	22:38879495	3_prime_UTR_variant	MODIFIER	DDX17	Transcript	protein_coding
rs16998989	22:38879495	downstream_gene_variant	MODIFIER	DDX17	Transcript	protein_coding
rs16998989	22:38879495	downstream_gene_variant	MODIFIER	KDELR3	Transcript	protein_coding
rs16998989	22:38879495	downstream_gene_variant	MODIFIER	DDX17	Transcript	retained_intron
rs16998989	22:38879495	3_prime_UTR_variant	MODIFIER	DDX17	Transcript	protein_coding
rs16998989	22:38879495	downstream_gene_variant	MODIFIER	KDELR3	Transcript	processed_transcript
rs7290979	22:39044427	intron_variant	MODIFIER	FAM227A	Transcript	protein_coding
rs7290979	22:39044427	intron_variant	MODIFIER	FAM227A	Transcript	protein_coding
rs7290979	22:39044427	intron_variant,non_coding_transcript_variant	MODIFIER	FAM227A	Transcript	processed_transcript
rs7290979	22:39044427	intron_variant,non_coding_transcript_variant	MODIFIER	FAM227A	Transcript	retained_intron
rs7290979	22:39044427	downstream_gene_variant	MODIFIER	FAM227A	Transcript	retained_intron
rs7290979	22:39044427	intron_variant	MODIFIER	FAM227A	Transcript	protein_coding
rs7290979	22:39044427	intron_variant,non_coding_transcript_variant	MODIFIER	FAM227A	Transcript	processed_transcript
rs7290979	22:39044427	intron_variant,non_coding_transcript_variant	MODIFIER	FAM227A	Transcript	processed_transcript
rs7290979	22:39044427	intron_variant,non_coding_transcript_variant	MODIFIER	FAM227A	Transcript	processed_transcript
rs6001220	22:39165962	intron_variant	MODIFIER	SUN2	Transcript	protein_coding
rs6001220	22:39165962	intron_variant	MODIFIER	SUN2	Transcript	protein_coding
rs1569414	22:45727565	intron_variant	MODIFIER	FAM118A	Transcript	protein_coding
rs1569414	22:45727565	intron_variant	MODIFIER	FAM118A	Transcript	protein_coding
rs1569414	22:45727565	downstream_gene_variant	MODIFIER	FAM118A	Transcript	protein_coding
rs1569414	22:45727565	downstream_gene_variant	MODIFIER	FAM118A	Transcript	protein_coding
rs1569414	22:45727565	intron_variant	MODIFIER	FAM118A	Transcript	protein_coding
rs1569414	22:45727565	intron_variant,non_coding_transcript_variant	MODIFIER	FAM118A	Transcript	processed_transcript
rs1569414	22:45727565	upstream_gene_variant	MODIFIER	FAM118A	Transcript	retained_intron
rs1569414	22:45727565	downstream_gene_variant	MODIFIER	FAM118A	Transcript	processed_transcript
rs1569414	22:45727565	intron_variant,non_coding_transcript_variant	MODIFIER	FAM118A	Transcript	processed_transcript
rs1569414	22:45727565	downstream_gene_variant	MODIFIER	FAM118A	Transcript	retained_intron
rs1569414	22:45727565	upstream_gene_variant	MODIFIER	FAM118A	Transcript	processed_transcript
rs1569414	22:45727565	upstream_gene_variant	MODIFIER	FAM118A	Transcript	processed_transcript
rs1569414	22:45727565	intron_variant,non_coding_transcript_variant	MODIFIER	FAM118A	Transcript	retained_intron
rs7621911	3:47131595	intron_variant,NMD_transcript_variant	MODIFIER	SETD2	Transcript	nonsense_mediated_decay
rs7621911	3:47131595	intron_variant	MODIFIER	SETD2	Transcript	protein_coding
rs7621911	3:47131595	intron_variant,NMD_transcript_variant	MODIFIER	SETD2	Transcript	nonsense_mediated_decay
rs7621911	3:47131595	intron_variant,NMD_transcript_variant	MODIFIER	SETD2	Transcript	nonsense_mediated_decay
rs7621911	3:47131595	intron_variant,non_coding_transcript_variant	MODIFIER	SETD2	Transcript	retained_intron
rs7621911	3:47131595	downstream_gene_variant	MODIFIER	snoU13	Transcript	snoRNA
rs9844505	3:48234492	upstream_gene_variant	MODIFIER	CDC25A	Transcript	protein_coding
rs9844505	3:48234492	upstream_gene_variant	MODIFIER	CDC25A	Transcript	protein_coding
rs9844505	3:48234492	upstream_gene_variant	MODIFIER	CDC25A	Transcript	protein_coding
rs9844505	3:48234492	upstream_gene_variant	MODIFIER	CDC25A	Transcript	protein_coding
rs9844505	3:48234492	upstream_gene_variant	MODIFIER	CDC25A	Transcript	protein_coding
rs9844505	3:48234492	upstream_gene_variant	MODIFIER	CDC25A	Transcript	protein_coding
rs9844505	3:48234492	upstream_gene_variant	MODIFIER	MIR4443	Transcript	miRNA
rs9844505	3:48234492	upstream_gene_variant	MODIFIER	MIR4443	Transcript	miRNA
rs138757207	3:49431429	intron_variant	MODIFIER	RHOA	Transcript	protein_coding
rs138757207	3:49431429	intron_variant	MODIFIER	RHOA	Transcript	protein_coding
rs138757207	3:49431429	intron_variant	MODIFIER	RHOA	Transcript	protein_coding
rs138757207	3:49431429	intron_variant	MODIFIER	RHOA	Transcript	protein_coding
rs138757207	3:49431429	intron_variant	MODIFIER	RHOA	Transcript	protein_coding
rs138757207	3:49431429	regulatory_region_variant	MODIFIER	-	RegulatoryFeature	promoter_flanking_region
rs62263597	3:50131691	intron_variant	MODIFIER	RBM5	Transcript	protein_coding
rs62263597	3:50131691	intron_variant	MODIFIER	RBM5	Transcript	protein_coding
rs62263597	3:50131691	intron_variant,NMD_transcript_variant	MODIFIER	RBM5	Transcript	nonsense_mediated_decay
rs62263597	3:50131691	intron_variant,NMD_transcript_variant	MODIFIER	RBM5	Transcript	nonsense_mediated_decay
rs62263597	3:50131691	intron_variant	MODIFIER	RBM5	Transcript	protein_coding
rs62263597	3:50131691	intron_variant	MODIFIER	RBM5	Transcript	protein_coding
rs62263597	3:50131691	intron_variant	MODIFIER	RBM5	Transcript	protein_coding
rs62263597	3:50131691	intron_variant	MODIFIER	RBM5	Transcript	protein_coding
rs62263597	3:50131691	intron_variant,non_coding_transcript_variant	MODIFIER	RBM5	Transcript	retained_intron
rs62263597	3:50131691	intron_variant,non_coding_transcript_variant	MODIFIER	RBM5	Transcript	retained_intron
rs62263597	3:50131691	intron_variant,NMD_transcript_variant	MODIFIER	RBM6	Transcript	nonsense_mediated_decay
rs62263597	3:50131691	intron_variant,NMD_transcript_variant	MODIFIER	RBM6	Transcript	nonsense_mediated_decay
rs62263597	3:50131691	downstream_gene_variant	MODIFIER	RBM5	Transcript	protein_coding
rs62263597	3:50131691	downstream_gene_variant	MODIFIER	RBM5	Transcript	protein_coding
rs62263597	3:50131691	intron_variant,NMD_transcript_variant	MODIFIER	RBM5	Transcript	nonsense_mediated_decay
rs62263597	3:50131691	intron_variant,NMD_transcript_variant	MODIFIER	RBM5	Transcript	nonsense_mediated_decay
rs62263597	3:50131691	intron_variant	MODIFIER	RBM5	Transcript	protein_coding
rs62263597	3:50131691	intron_variant	MODIFIER	RBM5	Transcript	protein_coding
rs62263597	3:50131691	intron_variant,non_coding_transcript_variant	MODIFIER	RBM5	Transcript	retained_intron
rs62263597	3:50131691	intron_variant,non_coding_transcript_variant	MODIFIER	RBM5	Transcript	retained_intron
rs62263597	3:50131691	intron_variant	MODIFIER	RBM5	Transcript	protein_coding
rs62263597	3:50131691	intron_variant	MODIFIER	RBM5	Transcript	protein_coding
rs62263597	3:50131691	non_coding_transcript_exon_variant	MODIFIER	RBM5	Transcript	retained_intron
rs62263597	3:50131691	non_coding_transcript_exon_variant	MODIFIER	RBM5	Transcript	retained_intron
rs79695765	3:50845981	intron_variant	MODIFIER	DOCK3	Transcript	protein_coding
rs79695765	3:50845981	intron_variant	MODIFIER	DOCK3	Transcript	protein_coding
rs62257617	3:52492601	upstream_gene_variant	MODIFIER	TNNC1	Transcript	protein_coding
rs62257617	3:52492601	intron_variant	MODIFIER	NISCH	Transcript	protein_coding
rs62257617	3:52492601	intron_variant	MODIFIER	NISCH	Transcript	protein_coding
rs62257617	3:52492601	intron_variant	MODIFIER	NISCH	Transcript	protein_coding
rs62257617	3:52492601	intron_variant	MODIFIER	NISCH	Transcript	protein_coding
rs62257617	3:52492601	upstream_gene_variant	MODIFIER	NISCH	Transcript	retained_intron
rs13088318	3:101242751	downstream_gene_variant	MODIFIER	FAM172BP	Transcript	processed_pseudogene
rs13088318	3:101242751	downstream_gene_variant	MODIFIER	FAM172BP	Transcript	processed_pseudogene
rs13088318	3:101242751	downstream_gene_variant	MODIFIER	FAM172BP	Transcript	processed_pseudogene
rs13088318	3:101242751	downstream_gene_variant	MODIFIER	FAM172BP	Transcript	processed_pseudogene
rs1799398	3:126200403	3_prime_UTR_variant	MODIFIER	UROC1	Transcript	protein_coding
rs1799398	3:126200403	3_prime_UTR_variant	MODIFIER	UROC1	Transcript	protein_coding
rs1799398	3:126200403	3_prime_UTR_variant	MODIFIER	UROC1	Transcript	protein_coding
rs1799398	3:126200403	downstream_gene_variant	MODIFIER	UROC1	Transcript	protein_coding
rs1799398	3:126200403	downstream_gene_variant	MODIFIER	UROC1	Transcript	protein_coding
rs1799398	3:126200403	downstream_gene_variant	MODIFIER	UROC1	Transcript	protein_coding
rs1799398	3:126200403	regulatory_region_variant	MODIFIER	-	RegulatoryFeature	promoter_flanking_region
rs1799398	3:126200403	regulatory_region_variant	MODIFIER	-	RegulatoryFeature	promoter_flanking_region
rs1799398	3:126200403	regulatory_region_variant	MODIFIER	-	RegulatoryFeature	promoter_flanking_region
rs1469536	3:156427827	downstream_gene_variant	MODIFIER	TIPARP	Transcript	protein_coding
rs1469536	3:156427827	downstream_gene_variant	MODIFIER	TIPARP	Transcript	protein_coding
rs1469536	3:156427827	downstream_gene_variant	MODIFIER	TIPARP	Transcript	protein_coding
rs1469536	3:156427827	downstream_gene_variant	MODIFIER	METTL15P1	Transcript	processed_pseudogene
rs1469536	3:156427827	downstream_gene_variant	MODIFIER	METTL15P1	Transcript	processed_pseudogene
rs1469536	3:156427827	downstream_gene_variant	MODIFIER	METTL15P1	Transcript	processed_pseudogene
rs1469536	3:156427827	downstream_gene_variant	MODIFIER	TIPARP	Transcript	protein_coding
rs1469536	3:156427827	downstream_gene_variant	MODIFIER	TIPARP	Transcript	protein_coding
rs1469536	3:156427827	downstream_gene_variant	MODIFIER	TIPARP	Transcript	protein_coding
rs1469536	3:156427827	downstream_gene_variant	MODIFIER	METTL15P1	Transcript	processed_pseudogene
rs1469536	3:156427827	downstream_gene_variant	MODIFIER	METTL15P1	Transcript	processed_pseudogene
rs1469536	3:156427827	downstream_gene_variant	MODIFIER	METTL15P1	Transcript	processed_pseudogene
rs1469536	3:156427827	downstream_gene_variant	MODIFIER	TIPARP	Transcript	protein_coding
rs1469536	3:156427827	downstream_gene_variant	MODIFIER	TIPARP	Transcript	protein_coding
rs1469536	3:156427827	downstream_gene_variant	MODIFIER	TIPARP	Transcript	protein_coding
rs1469536	3:156427827	downstream_gene_variant	MODIFIER	TIPARP	Transcript	protein_coding
rs1469536	3:156427827	downstream_gene_variant	MODIFIER	TIPARP	Transcript	protein_coding
rs1469536	3:156427827	downstream_gene_variant	MODIFIER	TIPARP	Transcript	protein_coding
rs1469536	3:156427827	downstream_gene_variant	MODIFIER	TIPARP	Transcript	protein_coding
rs1469536	3:156427827	downstream_gene_variant	MODIFIER	TIPARP	Transcript	protein_coding
rs1469536	3:156427827	downstream_gene_variant	MODIFIER	TIPARP	Transcript	protein_coding
rs1469536	3:156427827	downstream_gene_variant	MODIFIER	TIPARP	Transcript	protein_coding
rs1469536	3:156427827	downstream_gene_variant	MODIFIER	TIPARP	Transcript	protein_coding
rs1469536	3:156427827	downstream_gene_variant	MODIFIER	TIPARP	Transcript	protein_coding
rs34811474	4:25408838	missense_variant	MODERATE	ANAPC4	Transcript	protein_coding
rs34811474	4:25408838	missense_variant	MODERATE	ANAPC4	Transcript	protein_coding
rs34811474	4:25408838	non_coding_transcript_exon_variant	MODIFIER	ANAPC4	Transcript	retained_intron
rs34811474	4:25408838	non_coding_transcript_exon_variant	MODIFIER	ANAPC4	Transcript	retained_intron
rs34811474	4:25408838	non_coding_transcript_exon_variant	MODIFIER	ANAPC4	Transcript	retained_intron
rs34811474	4:25408838	non_coding_transcript_exon_variant	MODIFIER	ANAPC4	Transcript	retained_intron
rs34811474	4:25408838	non_coding_transcript_exon_variant	MODIFIER	ANAPC4	Transcript	retained_intron
rs34811474	4:25408838	non_coding_transcript_exon_variant	MODIFIER	ANAPC4	Transcript	retained_intron
rs34811474	4:25408838	missense_variant	MODERATE	ANAPC4	Transcript	protein_coding
rs34811474	4:25408838	missense_variant	MODERATE	ANAPC4	Transcript	protein_coding
rs62303973	4:84519828	missense_variant	MODERATE	AGPAT9	Transcript	protein_coding
rs62303973	4:84519828	missense_variant	MODERATE	AGPAT9	Transcript	protein_coding
rs62303973	4:84519828	missense_variant	MODERATE	AGPAT9	Transcript	protein_coding
rs62303973	4:84519828	missense_variant	MODERATE	AGPAT9	Transcript	protein_coding
rs62303973	4:84519828	non_coding_transcript_exon_variant	MODIFIER	AGPAT9	Transcript	processed_transcript
rs62303973	4:84519828	non_coding_transcript_exon_variant	MODIFIER	AGPAT9	Transcript	processed_transcript
rs62303973	4:84519828	downstream_gene_variant	MODIFIER	AGPAT9	Transcript	retained_intron
rs62303973	4:84519828	downstream_gene_variant	MODIFIER	AGPAT9	Transcript	retained_intron
rs62303973	4:84519828	regulatory_region_variant	MODIFIER	-	RegulatoryFeature	CTCF_binding_site
rs62303973	4:84519828	regulatory_region_variant	MODIFIER	-	RegulatoryFeature	CTCF_binding_site
rs10059225	5:51967878	downstream_gene_variant	MODIFIER	CTD-2288O8.1	Transcript	antisense
rs115374618	5:154289883	intron_variant	MODIFIER	GEMIN5	Transcript	protein_coding
rs9379084	6:7231843	missense_variant	MODERATE	RREB1	Transcript	protein_coding
rs9379084	6:7231843	missense_variant	MODERATE	RREB1	Transcript	protein_coding
rs9379084	6:7231843	missense_variant	MODERATE	RREB1	Transcript	protein_coding
rs9379084	6:7231843	missense_variant	MODERATE	RREB1	Transcript	protein_coding
rs9379084	6:7231843	downstream_gene_variant	MODIFIER	RREB1	Transcript	protein_coding
rs12205700	6:27226067	downstream_gene_variant	MODIFIER	PRSS16	Transcript	protein_coding
rs12205700	6:27226067	downstream_gene_variant	MODIFIER	PRSS16	Transcript	processed_transcript
rs12205700	6:27226067	downstream_gene_variant	MODIFIER	PRSS16	Transcript	protein_coding
rs12205700	6:27226067	downstream_gene_variant	MODIFIER	PRSS16	Transcript	nonsense_mediated_decay
rs12205700	6:27226067	downstream_gene_variant	MODIFIER	PRSS16	Transcript	processed_transcript
rs12205700	6:27226067	downstream_gene_variant	MODIFIER	PRSS16	Transcript	nonsense_mediated_decay
rs12205700	6:27226067	downstream_gene_variant	MODIFIER	PRSS16	Transcript	processed_transcript
rs12205700	6:27226067	downstream_gene_variant	MODIFIER	PRSS16	Transcript	nonsense_mediated_decay
rs12205700	6:27226067	downstream_gene_variant	MODIFIER	PRSS16	Transcript	nonsense_mediated_decay
rs12205700	6:27226067	downstream_gene_variant	MODIFIER	PRSS16	Transcript	processed_transcript
rs12205700	6:27226067	downstream_gene_variant	MODIFIER	PRSS16	Transcript	protein_coding
rs12205700	6:27226067	downstream_gene_variant	MODIFIER	PRSS16	Transcript	processed_transcript
rs12205700	6:27226067	downstream_gene_variant	MODIFIER	PRSS16	Transcript	retained_intron
rs12205700	6:27226067	downstream_gene_variant	MODIFIER	PRSS16	Transcript	processed_transcript
rs12205700	6:27226067	downstream_gene_variant	MODIFIER	PRSS16	Transcript	retained_intron
rs12205700	6:27226067	downstream_gene_variant	MODIFIER	PRSS16	Transcript	protein_coding
rs12205700	6:27226067	downstream_gene_variant	MODIFIER	PRSS16	Transcript	retained_intron
rs12205700	6:27226067	downstream_gene_variant	MODIFIER	PRSS16	Transcript	retained_intron
rs12205700	6:27226067	downstream_gene_variant	MODIFIER	PRSS16	Transcript	retained_intron
rs11967137	6:28199764	intron_variant	MODIFIER	ZSCAN9	Transcript	protein_coding
rs11967137	6:28199764	intron_variant	MODIFIER	ZSCAN9	Transcript	protein_coding
rs11967137	6:28199764	intron_variant	MODIFIER	ZSCAN9	Transcript	protein_coding
rs11967137	6:28199764	downstream_gene_variant	MODIFIER	ZSCAN9	Transcript	protein_coding
rs11967137	6:28199764	intron_variant	MODIFIER	ZSCAN9	Transcript	protein_coding
rs11967137	6:28199764	downstream_gene_variant	MODIFIER	ZSCAN9	Transcript	protein_coding
rs11967137	6:28199764	intron_variant	MODIFIER	ZSCAN9	Transcript	protein_coding
rs11967137	6:28199764	downstream_gene_variant	MODIFIER	ZSCAN9	Transcript	protein_coding
rs209181	6:28792477	intergenic_variant	MODIFIER	-	-	-
rs6930435	6:29301222	upstream_gene_variant	MODIFIER	DDX6P1	Transcript	processed_pseudogene
rs6930435	6:29301222	upstream_gene_variant	MODIFIER	DDX6P1	Transcript	processed_pseudogene
rs6930435	6:29301222	upstream_gene_variant	MODIFIER	DDX6P1	Transcript	processed_pseudogene
rs2734988	6:29817995	downstream_gene_variant	MODIFIER	MICF	Transcript	unprocessed_pseudogene
rs2734988	6:29817995	downstream_gene_variant	MODIFIER	MICF	Transcript	unprocessed_pseudogene
rs2734988	6:29817995	downstream_gene_variant	MODIFIER	MICF	Transcript	unprocessed_pseudogene
rs3130352	6:30328357	downstream_gene_variant	MODIFIER	UBQLN1P1	Transcript	processed_pseudogene
rs3130352	6:30328357	upstream_gene_variant	MODIFIER	HCG19P	Transcript	processed_pseudogene
rs3130457	6:31147194	upstream_gene_variant	MODIFIER	PSORS1C3	Transcript	sense_intronic
rs3130457	6:31147194	intron_variant	MODIFIER	POU5F1	Transcript	protein_coding
rs4714481	6:41521110	intron_variant	MODIFIER	FOXP4	Transcript	protein_coding
rs4714481	6:41521110	intron_variant	MODIFIER	FOXP4	Transcript	protein_coding
rs4714481	6:41521110	intron_variant	MODIFIER	FOXP4	Transcript	protein_coding
rs4714481	6:41521110	intron_variant	MODIFIER	FOXP4	Transcript	protein_coding
rs4714481	6:41521110	intron_variant	MODIFIER	FOXP4	Transcript	protein_coding
rs4714481	6:41521110	intron_variant	MODIFIER	FOXP4	Transcript	protein_coding
rs4714481	6:41521110	intron_variant	MODIFIER	FOXP4	Transcript	protein_coding
rs4714481	6:41521110	intron_variant	MODIFIER	FOXP4	Transcript	protein_coding
rs4714481	6:41521110	upstream_gene_variant	MODIFIER	RP11-328M4.2	Transcript	antisense
rs4714481	6:41521110	upstream_gene_variant	MODIFIER	RP11-328M4.2	Transcript	antisense
rs2892795	6:121803816	upstream_gene_variant	MODIFIER	RP1-172I22.1	Transcript	processed_pseudogene
rs2892795	6:121803816	regulatory_region_variant	MODIFIER	-	RegulatoryFeature	enhancer
rs11752200	6:130377847	intron_variant	MODIFIER	L3MBTL3	Transcript	protein_coding
rs11752200	6:130377847	intron_variant	MODIFIER	L3MBTL3	Transcript	protein_coding
rs11752200	6:130377847	intron_variant	MODIFIER	L3MBTL3	Transcript	protein_coding
rs11752200	6:130377847	intron_variant	MODIFIER	L3MBTL3	Transcript	protein_coding
rs11752200	6:130377847	intron_variant	MODIFIER	L3MBTL3	Transcript	protein_coding
rs11752200	6:130377847	intron_variant	MODIFIER	L3MBTL3	Transcript	protein_coding
rs11752200	6:130377847	intron_variant	MODIFIER	L3MBTL3	Transcript	protein_coding
rs11752200	6:130377847	intron_variant	MODIFIER	L3MBTL3	Transcript	protein_coding
rs11752200	6:130377847	intron_variant	MODIFIER	L3MBTL3	Transcript	protein_coding
rs11752200	6:130377847	intron_variant	MODIFIER	L3MBTL3	Transcript	protein_coding
rs11752200	6:130377847	intron_variant	MODIFIER	L3MBTL3	Transcript	protein_coding
rs11752200	6:130377847	intron_variant	MODIFIER	L3MBTL3	Transcript	protein_coding
rs11752200	6:130377847	downstream_gene_variant	MODIFIER	L3MBTL3	Transcript	protein_coding
rs11752200	6:130377847	downstream_gene_variant	MODIFIER	L3MBTL3	Transcript	protein_coding
rs11752200	6:130377847	downstream_gene_variant	MODIFIER	L3MBTL3	Transcript	protein_coding
rs11752200	6:130377847	intron_variant	MODIFIER	L3MBTL3	Transcript	protein_coding
rs11752200	6:130377847	intron_variant	MODIFIER	L3MBTL3	Transcript	protein_coding
rs11752200	6:130377847	intron_variant	MODIFIER	L3MBTL3	Transcript	protein_coding
rs11752200	6:130377847	intron_variant,non_coding_transcript_variant	MODIFIER	L3MBTL3	Transcript	retained_intron
rs11752200	6:130377847	intron_variant,non_coding_transcript_variant	MODIFIER	L3MBTL3	Transcript	retained_intron
rs11752200	6:130377847	intron_variant,non_coding_transcript_variant	MODIFIER	L3MBTL3	Transcript	retained_intron
rs11752200	6:130377847	intron_variant	MODIFIER	L3MBTL3	Transcript	protein_coding
rs11752200	6:130377847	intron_variant	MODIFIER	L3MBTL3	Transcript	protein_coding
rs11752200	6:130377847	intron_variant	MODIFIER	L3MBTL3	Transcript	protein_coding
rs77314514	8:11451467	regulatory_region_variant	MODIFIER	-	RegulatoryFeature	CTCF_binding_site
rs77314514	8:11451467	regulatory_region_variant	MODIFIER	-	RegulatoryFeature	promoter_flanking_region
rs77314514	8:11451467	TF_binding_site_variant	MODIFIER	-	MotifFeature	-
rs77314514	8:11451467	TF_binding_site_variant	MODIFIER	-	MotifFeature	-
rs77314514	8:11451467	TF_binding_site_variant	MODIFIER	-	MotifFeature	-
rs77314514	8:11451467	TF_binding_site_variant	MODIFIER	-	MotifFeature	-
rs77314514	8:11451467	TF_binding_site_variant	MODIFIER	-	MotifFeature	-
rs77314514	8:11451467	TF_binding_site_variant	MODIFIER	-	MotifFeature	-
rs77314514	8:11451467	TF_binding_site_variant	MODIFIER	-	MotifFeature	-
rs77314514	8:11451467	TF_binding_site_variant	MODIFIER	-	MotifFeature	-
rs77314514	8:11451467	TF_binding_site_variant	MODIFIER	-	MotifFeature	-
rs77314514	8:11451467	TF_binding_site_variant	MODIFIER	-	MotifFeature	-
rs77314514	8:11451467	TF_binding_site_variant	MODIFIER	-	MotifFeature	-
rs77314514	8:11451467	TF_binding_site_variant	MODIFIER	-	MotifFeature	-
rs77314514	8:11451467	TF_binding_site_variant	MODIFIER	-	MotifFeature	-
rs77314514	8:11451467	TF_binding_site_variant	MODIFIER	-	MotifFeature	-
rs77314514	8:11451467	TF_binding_site_variant	MODIFIER	-	MotifFeature	-
rs77314514	8:11451467	intergenic_variant	MODIFIER	-	-	-
rs6185	8:25280800	downstream_gene_variant	MODIFIER	KCTD9	Transcript	protein_coding
rs6185	8:25280800	downstream_gene_variant	MODIFIER	KCTD9	Transcript	protein_coding
rs6185	8:25280800	downstream_gene_variant	MODIFIER	KCTD9	Transcript	protein_coding
rs6185	8:25280800	missense_variant	MODERATE	GNRH1	Transcript	protein_coding
rs6185	8:25280800	missense_variant	MODERATE	GNRH1	Transcript	protein_coding
rs6185	8:25280800	stop_gained	HIGH	GNRH1	Transcript	protein_coding
rs6185	8:25280800	missense_variant	MODERATE	GNRH1	Transcript	protein_coding
rs6185	8:25280800	missense_variant	MODERATE	GNRH1	Transcript	protein_coding
rs6185	8:25280800	stop_gained	HIGH	GNRH1	Transcript	protein_coding
rs6185	8:25280800	downstream_gene_variant	MODIFIER	RP11-395I14.2	Transcript	lincRNA
rs6185	8:25280800	downstream_gene_variant	MODIFIER	RP11-395I14.2	Transcript	lincRNA
rs6185	8:25280800	downstream_gene_variant	MODIFIER	RP11-395I14.2	Transcript	lincRNA
rs6185	8:25280800	regulatory_region_variant	MODIFIER	-	RegulatoryFeature	enhancer
rs6185	8:25280800	regulatory_region_variant	MODIFIER	-	RegulatoryFeature	enhancer
rs6185	8:25280800	regulatory_region_variant	MODIFIER	-	RegulatoryFeature	enhancer
rs2288696	8:38286225	intron_variant	MODIFIER	FGFR1	Transcript	protein_coding
rs2288696	8:38286225	intron_variant	MODIFIER	FGFR1	Transcript	protein_coding
rs2288696	8:38286225	intron_variant	MODIFIER	FGFR1	Transcript	protein_coding
rs2288696	8:38286225	intron_variant	MODIFIER	FGFR1	Transcript	protein_coding
rs2288696	8:38286225	downstream_gene_variant	MODIFIER	FGFR1	Transcript	retained_intron
rs2288696	8:38286225	intron_variant	MODIFIER	FGFR1	Transcript	protein_coding
rs2288696	8:38286225	intron_variant	MODIFIER	FGFR1	Transcript	protein_coding
rs2288696	8:38286225	intron_variant	MODIFIER	FGFR1	Transcript	protein_coding
rs2288696	8:38286225	intron_variant	MODIFIER	FGFR1	Transcript	protein_coding
rs2288696	8:38286225	downstream_gene_variant	MODIFIER	FGFR1	Transcript	protein_coding
rs2288696	8:38286225	intron_variant	MODIFIER	FGFR1	Transcript	protein_coding
rs2288696	8:38286225	intron_variant	MODIFIER	FGFR1	Transcript	protein_coding
rs2288696	8:38286225	intron_variant	MODIFIER	FGFR1	Transcript	protein_coding
rs2288696	8:38286225	upstream_gene_variant	MODIFIER	FGFR1	Transcript	retained_intron
rs2288696	8:38286225	intron_variant,non_coding_transcript_variant	MODIFIER	FGFR1	Transcript	retained_intron
rs2288696	8:38286225	intron_variant,non_coding_transcript_variant	MODIFIER	FGFR1	Transcript	retained_intron
rs2288696	8:38286225	upstream_gene_variant	MODIFIER	FGFR1	Transcript	retained_intron
rs2288696	8:38286225	intron_variant,NMD_transcript_variant	MODIFIER	FGFR1	Transcript	nonsense_mediated_decay
rs2288696	8:38286225	intron_variant,NMD_transcript_variant	MODIFIER	FGFR1	Transcript	nonsense_mediated_decay
rs2288696	8:38286225	intron_variant,non_coding_transcript_variant	MODIFIER	FGFR1	Transcript	retained_intron
rs2288696	8:38286225	intron_variant	MODIFIER	FGFR1	Transcript	protein_coding
rs2288696	8:38286225	non_coding_transcript_exon_variant	MODIFIER	FGFR1	Transcript	retained_intron
rs2288696	8:38286225	intron_variant	MODIFIER	FGFR1	Transcript	protein_coding
rs2288696	8:38286225	intron_variant,non_coding_transcript_variant	MODIFIER	FGFR1	Transcript	processed_transcript
rs2288696	8:38286225	downstream_gene_variant	MODIFIER	RP11-350N15.4	Transcript	antisense
rs2288696	8:38286225	intron_variant	MODIFIER	FGFR1	Transcript	protein_coding
rs2288696	8:38286225	intron_variant	MODIFIER	FGFR1	Transcript	protein_coding
rs2288696	8:38286225	intron_variant,non_coding_transcript_variant	MODIFIER	FGFR1	Transcript	processed_transcript
rs2288696	8:38286225	intron_variant,non_coding_transcript_variant	MODIFIER	FGFR1	Transcript	retained_intron
rs2288696	8:38286225	intron_variant	MODIFIER	FGFR1	Transcript	protein_coding
rs2288696	8:38286225	intron_variant	MODIFIER	FGFR1	Transcript	protein_coding
rs59156325	8:81785282	intron_variant	MODIFIER	ZNF704	Transcript	protein_coding
rs59156325	8:81785282	intron_variant	MODIFIER	ZNF704	Transcript	protein_coding
rs59156325	8:81785282	regulatory_region_variant	MODIFIER	-	RegulatoryFeature	promoter
rs10087605	8:120961049	intron_variant	MODIFIER	DEPTOR	Transcript	protein_coding
rs10087605	8:120961049	intron_variant	MODIFIER	DEPTOR	Transcript	protein_coding
rs55929674	8:129627838	intergenic_variant	MODIFIER	-	-	-
rs34847665	9:136220391	downstream_gene_variant	MODIFIER	RPL7A	Transcript	protein_coding
rs34847665	9:136220391	downstream_gene_variant	MODIFIER	RPL7A	Transcript	protein_coding
rs34847665	9:136220391	downstream_gene_variant	MODIFIER	SNORD36A	Transcript	snoRNA
rs34847665	9:136220391	downstream_gene_variant	MODIFIER	SNORD36B	Transcript	snoRNA
rs34847665	9:136220391	upstream_gene_variant	MODIFIER	SURF2	Transcript	protein_coding
rs34847665	9:136220391	intron_variant	MODIFIER	SURF1	Transcript	protein_coding
rs34847665	9:136220391	downstream_gene_variant	MODIFIER	SNORD24	Transcript	snoRNA
rs34847665	9:136220391	downstream_gene_variant	MODIFIER	RPL7A	Transcript	protein_coding
rs34847665	9:136220391	intron_variant,non_coding_transcript_variant	MODIFIER	SURF1	Transcript	retained_intron
rs34847665	9:136220391	downstream_gene_variant	MODIFIER	RPL7A	Transcript	processed_transcript
rs34847665	9:136220391	downstream_gene_variant	MODIFIER	SURF1	Transcript	processed_transcript
rs34847665	9:136220391	downstream_gene_variant	MODIFIER	RPL7A	Transcript	processed_transcript
rs34847665	9:136220391	downstream_gene_variant	MODIFIER	RPL7A	Transcript	processed_transcript
rs34847665	9:136220391	upstream_gene_variant	MODIFIER	SURF2	Transcript	processed_transcript
rs34847665	9:136220391	downstream_gene_variant	MODIFIER	RPL7A	Transcript	processed_transcript
rs34847665	9:136220391	downstream_gene_variant	MODIFIER	RPL7A	Transcript	processed_transcript
rs34847665	9:136220391	upstream_gene_variant	MODIFIER	SURF2	Transcript	processed_transcript
rs34847665	9:136220391	intron_variant,non_coding_transcript_variant	MODIFIER	SURF1	Transcript	processed_transcript
rs34847665	9:136220391	downstream_gene_variant	MODIFIER	RPL7A	Transcript	processed_transcript
rs34847665	9:136220391	downstream_gene_variant	MODIFIER	SNORD36C	Transcript	snoRNA
rs2734988	HG1322_PATCH:29817527	intergenic_variant	MODIFIER	-	-	-
rs2734988	HG1322_PATCH:29817527	intergenic_variant	MODIFIER	-	-	-
rs2734988	HG1322_PATCH:29817527	intergenic_variant	MODIFIER	-	-	-
rs1991401	HG183_PATCH:62583677	upstream_gene_variant	MODIFIER	DDX5	Transcript	retained_intron
rs1991401	HG183_PATCH:62583677	upstream_gene_variant	MODIFIER	DDX5	Transcript	retained_intron
rs1991401	HG183_PATCH:62583677	upstream_gene_variant	MODIFIER	CEP95	Transcript	nonsense_mediated_decay
rs1991401	HG183_PATCH:62583677	upstream_gene_variant	MODIFIER	CEP95	Transcript	nonsense_mediated_decay
rs1991401	HG183_PATCH:62583677	5_prime_UTR_variant	MODIFIER	DDX5	Transcript	protein_coding
rs1991401	HG183_PATCH:62583677	5_prime_UTR_variant	MODIFIER	DDX5	Transcript	protein_coding
rs1991401	HG183_PATCH:62583677	upstream_gene_variant	MODIFIER	DDX5	Transcript	protein_coding
rs1991401	HG183_PATCH:62583677	upstream_gene_variant	MODIFIER	DDX5	Transcript	protein_coding
rs1991401	HG183_PATCH:62583677	upstream_gene_variant	MODIFIER	CEP95	Transcript	protein_coding
rs1991401	HG183_PATCH:62583677	upstream_gene_variant	MODIFIER	CEP95	Transcript	protein_coding
rs1991401	HG183_PATCH:62583677	upstream_gene_variant	MODIFIER	DDX5	Transcript	protein_coding
rs1991401	HG183_PATCH:62583677	upstream_gene_variant	MODIFIER	DDX5	Transcript	protein_coding
rs1991401	HG183_PATCH:62583677	upstream_gene_variant	MODIFIER	DDX5	Transcript	processed_transcript
rs1991401	HG183_PATCH:62583677	upstream_gene_variant	MODIFIER	DDX5	Transcript	processed_transcript
rs1991401	HG183_PATCH:62583677	upstream_gene_variant	MODIFIER	DDX5	Transcript	retained_intron
rs1991401	HG183_PATCH:62583677	upstream_gene_variant	MODIFIER	DDX5	Transcript	retained_intron
rs1991401	HG183_PATCH:62583677	upstream_gene_variant	MODIFIER	DDX5	Transcript	processed_transcript
rs1991401	HG183_PATCH:62583677	upstream_gene_variant	MODIFIER	DDX5	Transcript	processed_transcript
rs1991401	HG183_PATCH:62583677	intron_variant	MODIFIER	DDX5	Transcript	protein_coding
rs1991401	HG183_PATCH:62583677	intron_variant	MODIFIER	DDX5	Transcript	protein_coding
rs1991401	HG183_PATCH:62583677	upstream_gene_variant	MODIFIER	DDX5	Transcript	protein_coding
rs1991401	HG183_PATCH:62583677	upstream_gene_variant	MODIFIER	DDX5	Transcript	protein_coding
rs1991401	HG183_PATCH:62583677	upstream_gene_variant	MODIFIER	DDX5	Transcript	protein_coding
rs1991401	HG183_PATCH:62583677	upstream_gene_variant	MODIFIER	DDX5	Transcript	protein_coding
rs1991401	HG183_PATCH:62583677	upstream_gene_variant	MODIFIER	DDX5	Transcript	processed_transcript
rs1991401	HG183_PATCH:62583677	upstream_gene_variant	MODIFIER	DDX5	Transcript	processed_transcript
rs1991401	HG183_PATCH:62583677	downstream_gene_variant	MODIFIER	DDX5	Transcript	processed_transcript
rs1991401	HG183_PATCH:62583677	downstream_gene_variant	MODIFIER	DDX5	Transcript	processed_transcript
rs1991401	HG183_PATCH:62583677	intron_variant	MODIFIER	DDX5	Transcript	protein_coding
rs1991401	HG183_PATCH:62583677	intron_variant	MODIFIER	DDX5	Transcript	protein_coding
rs1991401	HG183_PATCH:62583677	upstream_gene_variant	MODIFIER	CEP95	Transcript	protein_coding
rs1991401	HG183_PATCH:62583677	upstream_gene_variant	MODIFIER	CEP95	Transcript	protein_coding
rs1991401	HG183_PATCH:62583677	intron_variant	MODIFIER	DDX5	Transcript	protein_coding
rs1991401	HG183_PATCH:62583677	intron_variant	MODIFIER	DDX5	Transcript	protein_coding
rs1991401	HG183_PATCH:62583677	upstream_gene_variant	MODIFIER	DDX5	Transcript	protein_coding
rs1991401	HG183_PATCH:62583677	upstream_gene_variant	MODIFIER	DDX5	Transcript	protein_coding
rs1991401	HG183_PATCH:62583677	upstream_gene_variant	MODIFIER	DDX5	Transcript	retained_intron
rs1991401	HG183_PATCH:62583677	upstream_gene_variant	MODIFIER	DDX5	Transcript	retained_intron
rs1991401	HG183_PATCH:62583677	upstream_gene_variant	MODIFIER	CEP95	Transcript	protein_coding
rs1991401	HG183_PATCH:62583677	upstream_gene_variant	MODIFIER	CEP95	Transcript	protein_coding
rs1991401	HG183_PATCH:62583677	upstream_gene_variant	MODIFIER	DDX5	Transcript	nonsense_mediated_decay
rs1991401	HG183_PATCH:62583677	upstream_gene_variant	MODIFIER	DDX5	Transcript	nonsense_mediated_decay
rs1991401	HG183_PATCH:62583677	upstream_gene_variant	MODIFIER	DDX5	Transcript	retained_intron
rs1991401	HG183_PATCH:62583677	upstream_gene_variant	MODIFIER	DDX5	Transcript	retained_intron
rs1991401	HG183_PATCH:62583677	upstream_gene_variant	MODIFIER	DDX5	Transcript	retained_intron
rs1991401	HG183_PATCH:62583677	upstream_gene_variant	MODIFIER	DDX5	Transcript	retained_intron
rs1991401	HG183_PATCH:62583677	intron_variant	MODIFIER	DDX5	Transcript	protein_coding
rs1991401	HG183_PATCH:62583677	intron_variant	MODIFIER	DDX5	Transcript	protein_coding
rs34847665	HG79_PATCH:136229071	downstream_gene_variant	MODIFIER	RPL7A	Transcript	processed_transcript
rs34847665	HG79_PATCH:136229071	intron_variant	MODIFIER	SURF1	Transcript	protein_coding
rs34847665	HG79_PATCH:136229071	upstream_gene_variant	MODIFIER	SURF2	Transcript	processed_transcript
rs34847665	HG79_PATCH:136229071	intron_variant,non_coding_transcript_variant	MODIFIER	SURF1	Transcript	processed_transcript
rs34847665	HG79_PATCH:136229071	downstream_gene_variant	MODIFIER	RPL7A	Transcript	protein_coding
rs34847665	HG79_PATCH:136229071	downstream_gene_variant	MODIFIER	RPL7A	Transcript	processed_transcript
rs34847665	HG79_PATCH:136229071	downstream_gene_variant	MODIFIER	RPL7A	Transcript	processed_transcript
rs34847665	HG79_PATCH:136229071	downstream_gene_variant	MODIFIER	RPL7A	Transcript	processed_transcript
rs34847665	HG79_PATCH:136229071	downstream_gene_variant	MODIFIER	RPL7A	Transcript	processed_transcript
rs34847665	HG79_PATCH:136229071	intron_variant	MODIFIER	SURF1	Transcript	protein_coding
rs34847665	HG79_PATCH:136229071	downstream_gene_variant	MODIFIER	RPL7A	Transcript	protein_coding
rs34847665	HG79_PATCH:136229071	upstream_gene_variant	MODIFIER	SURF2	Transcript	protein_coding
rs34847665	HG79_PATCH:136229071	downstream_gene_variant	MODIFIER	RPL7A	Transcript	processed_transcript
rs34847665	HG79_PATCH:136229071	upstream_gene_variant	MODIFIER	SURF2	Transcript	processed_transcript
rs34847665	HG79_PATCH:136229071	downstream_gene_variant	MODIFIER	RPL7A	Transcript	protein_coding
rs34847665	HG79_PATCH:136229071	downstream_gene_variant	MODIFIER	SURF1	Transcript	processed_transcript
rs34847665	HG79_PATCH:136229071	downstream_gene_variant	MODIFIER	SNORD36	Transcript	snoRNA
rs34847665	HG79_PATCH:136229071	downstream_gene_variant	MODIFIER	SNORD36	Transcript	snoRNA
rs34847665	HG79_PATCH:136229071	downstream_gene_variant	MODIFIER	SNORD36	Transcript	snoRNA
rs34847665	HG79_PATCH:136229071	downstream_gene_variant	MODIFIER	SNORD24	Transcript	snoRNA
rs209181	HSCHR6_MHC_APD:28792481	intergenic_variant	MODIFIER	-	-	-
rs3130352	HSCHR6_MHC_APD:30336596	downstream_gene_variant	MODIFIER	UBQLN1P1	Transcript	processed_pseudogene
rs3130352	HSCHR6_MHC_APD:30336596	upstream_gene_variant	MODIFIER	HCG19P	Transcript	processed_pseudogene
rs3130352	HSCHR6_MHC_APD:30336596	upstream_gene_variant	MODIFIER	CR759928.1	Transcript	pseudogene
rs3130352	HSCHR6_MHC_APD:30336596	upstream_gene_variant	MODIFIER	CR759890.1	Transcript	pseudogene
rs209181	HSCHR6_MHC_COX:28793114	intergenic_variant	MODIFIER	-	-	-
rs6930435	HSCHR6_MHC_COX:29297938	upstream_gene_variant	MODIFIER	DDX6P1	Transcript	processed_pseudogene
rs6930435	HSCHR6_MHC_COX:29297938	upstream_gene_variant	MODIFIER	DDX6P1	Transcript	processed_pseudogene
rs6930435	HSCHR6_MHC_COX:29297938	upstream_gene_variant	MODIFIER	DDX6P1	Transcript	processed_pseudogene
rs2734988	HSCHR6_MHC_COX:29815185	downstream_gene_variant	MODIFIER	MICF	Transcript	unprocessed_pseudogene
rs2734988	HSCHR6_MHC_COX:29815185	downstream_gene_variant	MODIFIER	MICF	Transcript	unprocessed_pseudogene
rs2734988	HSCHR6_MHC_COX:29815185	downstream_gene_variant	MODIFIER	MICF	Transcript	unprocessed_pseudogene
rs2734988	HSCHR6_MHC_COX:29815185	upstream_gene_variant	MODIFIER	AL671561.1	Transcript	protein_coding
rs2734988	HSCHR6_MHC_COX:29815185	upstream_gene_variant	MODIFIER	AL671561.1	Transcript	protein_coding
rs2734988	HSCHR6_MHC_COX:29815185	upstream_gene_variant	MODIFIER	AL671561.1	Transcript	protein_coding
rs3130352	HSCHR6_MHC_COX:30318162	downstream_gene_variant	MODIFIER	UBQLN1P1	Transcript	processed_pseudogene
rs3130352	HSCHR6_MHC_COX:30318162	upstream_gene_variant	MODIFIER	HCG19P	Transcript	processed_pseudogene
rs3130352	HSCHR6_MHC_COX:30318162	upstream_gene_variant	MODIFIER	AL662831.3	Transcript	pseudogene
rs3130352	HSCHR6_MHC_COX:30318162	upstream_gene_variant	MODIFIER	AL662831.1	Transcript	pseudogene
rs3130457	HSCHR6_MHC_COX:31139761	upstream_gene_variant	MODIFIER	PSORS1C3	Transcript	processed_transcript
rs209181	HSCHR6_MHC_DBB:28792490	intergenic_variant	MODIFIER	-	-	-
rs6930435	HSCHR6_MHC_DBB:29301277	upstream_gene_variant	MODIFIER	DDX6P1	Transcript	processed_pseudogene
rs6930435	HSCHR6_MHC_DBB:29301277	upstream_gene_variant	MODIFIER	DDX6P1	Transcript	processed_pseudogene
rs6930435	HSCHR6_MHC_DBB:29301277	upstream_gene_variant	MODIFIER	DDX6P1	Transcript	processed_pseudogene
rs2734988	HSCHR6_MHC_DBB:29814879	downstream_gene_variant	MODIFIER	MICF	Transcript	unprocessed_pseudogene
rs2734988	HSCHR6_MHC_DBB:29814879	downstream_gene_variant	MODIFIER	MICF	Transcript	unprocessed_pseudogene
rs2734988	HSCHR6_MHC_DBB:29814879	downstream_gene_variant	MODIFIER	MICF	Transcript	unprocessed_pseudogene
rs3130352	HSCHR6_MHC_DBB:30318615	downstream_gene_variant	MODIFIER	UBQLN1P1	Transcript	processed_pseudogene
rs3130352	HSCHR6_MHC_DBB:30318615	upstream_gene_variant	MODIFIER	HCG19P	Transcript	processed_pseudogene
rs3130352	HSCHR6_MHC_DBB:30318615	upstream_gene_variant	MODIFIER	CR759281.1	Transcript	pseudogene
rs3130352	HSCHR6_MHC_DBB:30318615	upstream_gene_variant	MODIFIER	CR759281.2	Transcript	pseudogene
rs3130457	HSCHR6_MHC_DBB:31140939	upstream_gene_variant	MODIFIER	PSORS1C3	Transcript	processed_transcript
rs209181	HSCHR6_MHC_MANN:28792481	intergenic_variant	MODIFIER	-	-	-
rs6930435	HSCHR6_MHC_MANN:29301271	upstream_gene_variant	MODIFIER	DDX6P1	Transcript	processed_pseudogene
rs6930435	HSCHR6_MHC_MANN:29301271	upstream_gene_variant	MODIFIER	DDX6P1	Transcript	processed_pseudogene
rs6930435	HSCHR6_MHC_MANN:29301271	upstream_gene_variant	MODIFIER	DDX6P1	Transcript	processed_pseudogene
rs2734988	HSCHR6_MHC_MANN:29814567	downstream_gene_variant	MODIFIER	MICF	Transcript	unprocessed_pseudogene
rs2734988	HSCHR6_MHC_MANN:29814567	downstream_gene_variant	MODIFIER	MICF	Transcript	unprocessed_pseudogene
rs2734988	HSCHR6_MHC_MANN:29814567	downstream_gene_variant	MODIFIER	MICF	Transcript	unprocessed_pseudogene
rs3130352	HSCHR6_MHC_MANN:30373038	downstream_gene_variant	MODIFIER	UBQLN1P1	Transcript	processed_pseudogene
rs3130352	HSCHR6_MHC_MANN:30373038	upstream_gene_variant	MODIFIER	HCG19P	Transcript	processed_pseudogene
rs3130352	HSCHR6_MHC_MANN:30373038	upstream_gene_variant	MODIFIER	BX927214.2	Transcript	pseudogene
rs3130352	HSCHR6_MHC_MANN:30373038	upstream_gene_variant	MODIFIER	BX927214.1	Transcript	pseudogene
rs3130457	HSCHR6_MHC_MANN:31192169	upstream_gene_variant	MODIFIER	PSORS1C3	Transcript	processed_transcript
rs3130457	HSCHR6_MHC_MANN:31192169	intron_variant	MODIFIER	CR847794.1	Transcript	protein_coding
rs209181	HSCHR6_MHC_MCF:28792481	intergenic_variant	MODIFIER	-	-	-
rs6930435	HSCHR6_MHC_MCF:29301457	upstream_gene_variant	MODIFIER	DDX6P1	Transcript	processed_pseudogene
rs6930435	HSCHR6_MHC_MCF:29301457	upstream_gene_variant	MODIFIER	DDX6P1	Transcript	processed_pseudogene
rs6930435	HSCHR6_MHC_MCF:29301457	upstream_gene_variant	MODIFIER	DDX6P1	Transcript	processed_pseudogene
rs2734988	HSCHR6_MHC_MCF:29814529	downstream_gene_variant	MODIFIER	MICF	Transcript	unprocessed_pseudogene
rs2734988	HSCHR6_MHC_MCF:29814529	downstream_gene_variant	MODIFIER	MICF	Transcript	unprocessed_pseudogene
rs2734988	HSCHR6_MHC_MCF:29814529	downstream_gene_variant	MODIFIER	MICF	Transcript	unprocessed_pseudogene
rs3130457	HSCHR6_MHC_MCF:31225748	upstream_gene_variant	MODIFIER	PSORS1C3	Transcript	processed_transcript
rs3130457	HSCHR6_MHC_MCF:31225748	intron_variant	MODIFIER	CR759815.2	Transcript	protein_coding
rs209181	HSCHR6_MHC_QBL:28792481	intergenic_variant	MODIFIER	-	-	-
rs2734988	HSCHR6_MHC_QBL:29814956	downstream_gene_variant	MODIFIER	MICF	Transcript	unprocessed_pseudogene
rs2734988	HSCHR6_MHC_QBL:29814956	downstream_gene_variant	MODIFIER	MICF	Transcript	unprocessed_pseudogene
rs2734988	HSCHR6_MHC_QBL:29814956	downstream_gene_variant	MODIFIER	MICF	Transcript	unprocessed_pseudogene
rs3130352	HSCHR6_MHC_QBL:30317861	downstream_gene_variant	MODIFIER	UBQLN1P1	Transcript	processed_pseudogene
rs3130352	HSCHR6_MHC_QBL:30317861	upstream_gene_variant	MODIFIER	HCG19P	Transcript	processed_pseudogene
rs3130352	HSCHR6_MHC_QBL:30317861	upstream_gene_variant	MODIFIER	AL773535.4	Transcript	pseudogene
rs3130352	HSCHR6_MHC_QBL:30317861	upstream_gene_variant	MODIFIER	AL773535.2	Transcript	pseudogene
rs3130457	HSCHR6_MHC_QBL:31139667	upstream_gene_variant	MODIFIER	PSORS1C3	Transcript	processed_transcript
rs209181	HSCHR6_MHC_SSTO:28792382	intergenic_variant	MODIFIER	-	-	-
rs6930435	HSCHR6_MHC_SSTO:29301325	upstream_gene_variant	MODIFIER	DDX6P1	Transcript	processed_pseudogene
rs6930435	HSCHR6_MHC_SSTO:29301325	upstream_gene_variant	MODIFIER	DDX6P1	Transcript	processed_pseudogene
rs6930435	HSCHR6_MHC_SSTO:29301325	upstream_gene_variant	MODIFIER	DDX6P1	Transcript	processed_pseudogene
rs2734988	HSCHR6_MHC_SSTO:29814176	downstream_gene_variant	MODIFIER	MICF	Transcript	unprocessed_pseudogene
rs2734988	HSCHR6_MHC_SSTO:29814176	downstream_gene_variant	MODIFIER	MICF	Transcript	unprocessed_pseudogene
rs2734988	HSCHR6_MHC_SSTO:29814176	downstream_gene_variant	MODIFIER	MICF	Transcript	unprocessed_pseudogene
rs3130352	HSCHR6_MHC_SSTO:30317477	downstream_gene_variant	MODIFIER	UBQLN1P1	Transcript	processed_pseudogene
rs3130352	HSCHR6_MHC_SSTO:30317477	upstream_gene_variant	MODIFIER	HCG19P	Transcript	processed_pseudogene
rs3130352	HSCHR6_MHC_SSTO:30317477	intron_variant	MODIFIER	BX248419.1	Transcript	protein_coding
rs3130352	HSCHR6_MHC_SSTO:30317477	upstream_gene_variant	MODIFIER	BX294158.5	Transcript	pseudogene
rs3130352	HSCHR6_MHC_SSTO:30317477	upstream_gene_variant	MODIFIER	BX294158.2	Transcript	pseudogene
rs3130457	HSCHR6_MHC_SSTO:31141290	upstream_gene_variant	MODIFIER	PSORS1C3	Transcript	processed_transcript
VEP, Ensembl Variant Effect Predictor; ANM, age at natural menopause; eBMD, heel estimated bone mineral density.

[truncated: 16 more sheets: S10, S11, S12, S13, S14, S15, S16, S17, S18, S19, S20, S21, S22, S23, S24, S25]
